# Supplementary material for: DNA-based artificial molecular signaling system that mimics basic elements of reception and response
Source: Nat Commun. 2020 Feb 20;11:978. doi: 10.1038/s41467-020-14739-6 (PMC7033183; doi:10.1038/s41467-020-14739-6)
Supplement: Supplementary file 3 — Source Data [file 41467_2020_14739_MOESM3_ESM.xlsx]

## Sheet: Supplementary Fig.7
Distance Angstrom	p(chol-DNGK)	Er	Distance Angstrom	p(o-DNGK)	Er	Normalize(chol-DNGK)	Normalize(o-DNGK)	Distance Angstrom	p(chol-c-DNGK)	Er	Normalize(chol-c-DNGK)
0	0	0	0	0	0	0	0	0	0	0	0
0.9164	0.03154	2.662e-05	0.8522	0.0448	1.106e-05	0.03154	0.0448	1.006	0.06177	2.672e-05	0.06177
1.833	0.0621	4.747e-05	1.704	0.08703	2.033e-05	0.0621	0.08703	2.012	0.12	4.777e-05	0.12
2.749	0.09171	6.271e-05	2.557	0.12666	2.783e-05	0.09171	0.12666	3.018	0.17483	6.332e-05	0.17483
3.666	0.12029	7.26e-05	3.409	0.16376	3.363e-05	0.12029	0.16376	4.024	0.22627	7.358e-05	0.22627
4.582	0.148	7.747e-05	4.261	0.1984	3.78e-05	0.148	0.1984	5.03	0.27444	7.889e-05	0.27444
5.498	0.17486	7.777e-05	5.113	0.23047	4.043e-05	0.17486	0.23047	6.036	0.31934	7.966e-05	0.31934
6.415	0.20086	7.404e-05	5.965	0.26029	4.162e-05	0.20086	0.26029	7.042	0.36115	7.639e-05	0.36115
7.331	0.226	6.692e-05	6.818	0.28783	4.152e-05	0.226	0.28783	8.048	0.4	6.967e-05	0.4
8.248	0.25043	5.724e-05	7.67	0.31311	4.027e-05	0.25043	0.31311	9.054	0.43607	6.027e-05	0.43607
9.164	0.27421	4.615e-05	8.522	0.33647	3.807e-05	0.27421	0.33647	10.06	0.46932	4.92e-05	0.46932
10.08	0.29736	3.563e-05	9.374	0.35774	3.515e-05	0.29736	0.35774	11.07	0.50022	3.818e-05	0.50022
11	0.31993	2.955e-05	10.23	0.37709	3.178e-05	0.31993	0.37709	12.07	0.52892	3.06e-05	0.52892
11.91	0.34207	3.236e-05	11.08	0.3947	2.837e-05	0.34207	0.3947	13.08	0.55541	3.134e-05	0.55541
12.83	0.36371	4.257e-05	11.93	0.41091	2.542e-05	0.36371	0.41091	14.08	0.57969	4.054e-05	0.57969
13.75	0.385	5.577e-05	12.78	0.42538	2.36e-05	0.385	0.42538	15.09	0.60265	5.374e-05	0.60265
14.66	0.406	6.935e-05	13.64	0.43863	2.351e-05	0.406	0.43863	16.1	0.62384	6.791e-05	0.62384
15.58	0.42671	8.205e-05	14.49	0.45084	2.53e-05	0.42671	0.45084	17.1	0.64371	8.155e-05	0.64371
16.5	0.44729	9.309e-05	15.34	0.46182	2.862e-05	0.44729	0.46182	18.11	0.66225	9.384e-05	0.66225
17.41	0.46771	0.000102	16.19	0.47211	3.291e-05	0.46771	0.47211	19.11	0.67991	0.0001042	0.67991
18.33	0.488	0.0001084	17.04	0.48152	3.763e-05	0.488	0.48152	20.12	0.69625	0.0001124	0.69625
19.24	0.50821	0.0001122	17.9	0.49024	4.242e-05	0.50821	0.49024	21.13	0.71214	0.000118	0.71214
20.16	0.52843	0.0001132	18.75	0.49861	4.701e-05	0.52843	0.49861	22.13	0.72759	0.0001211	0.72759
21.08	0.54857	0.0001115	19.6	0.50662	5.121e-05	0.54857	0.50662	23.14	0.7426	0.0001215	0.7426
21.99	0.56871	0.0001073	20.45	0.51447	5.488e-05	0.56871	0.51447	24.14	0.75673	0.0001193	0.75673
22.91	0.58886	0.0001008	21.3	0.52214	5.792e-05	0.58886	0.52214	25.15	0.77086	0.0001148	0.77086
23.83	0.60893	9.253e-05	22.16	0.52981	6.027e-05	0.60893	0.52981	26.16	0.78455	0.0001083	0.78455
24.74	0.629	8.314e-05	23.01	0.53766	6.189e-05	0.629	0.53766	27.16	0.79823	0.0001003	0.79823
25.66	0.64907	7.363e-05	23.86	0.54585	6.276e-05	0.64907	0.54585	28.17	0.81148	9.144e-05	0.81148
26.58	0.669	6.545e-05	24.71	0.55422	6.289e-05	0.669	0.55422	29.17	0.82472	8.276e-05	0.82472
27.49	0.68886	6.042e-05	25.57	0.56294	6.232e-05	0.68886	0.56294	30.18	0.83797	7.552e-05	0.83797
28.41	0.70857	6.019e-05	26.42	0.57218	6.11e-05	0.70857	0.57218	31.19	0.85077	7.119e-05	0.85077
29.33	0.72786	6.506e-05	27.27	0.58194	5.932e-05	0.72786	0.58194	32.19	0.86358	7.099e-05	0.86358
30.24	0.74714	7.38e-05	28.12	0.59222	5.71e-05	0.74714	0.59222	33.2	0.87594	7.518e-05	0.87594
31.16	0.76643	8.463e-05	28.97	0.60303	5.457e-05	0.76643	0.60303	34.2	0.88786	8.294e-05	0.88786
32.07	0.785	9.604e-05	29.83	0.61437	5.192e-05	0.785	0.61437	35.21	0.89978	9.291e-05	0.89978
32.99	0.80286	0.0001069	30.68	0.62657	4.936e-05	0.80286	0.62657	36.22	0.91126	0.0001038	0.91126
33.91	0.82071	0.0001166	31.53	0.63912	4.713e-05	0.82071	0.63912	37.22	0.9223	0.0001146	0.9223
34.82	0.83714	0.0001244	32.38	0.65237	4.546e-05	0.83714	0.65237	38.23	0.93289	0.0001246	0.93289
35.74	0.85429	0.00013	33.24	0.66614	4.459e-05	0.85429	0.66614	39.23	0.94305	0.0001332	0.94305
36.66	0.87	0.0001332	34.09	0.68061	4.466e-05	0.87	0.68061	40.24	0.95232	0.0001401	0.95232
37.57	0.885	0.000134	34.94	0.69543	4.571e-05	0.885	0.69543	41.25	0.96071	0.0001451	0.96071
38.49	0.89929	0.0001322	35.79	0.7106	4.765e-05	0.89929	0.7106	42.25	0.96865	0.0001481	0.96865
39.41	0.91286	0.0001282	36.64	0.72629	5.031e-05	0.91286	0.72629	43.26	0.97572	0.000149	0.97572
40.32	0.925	0.0001221	37.5	0.74215	5.347e-05	0.925	0.74215	44.26	0.9819	0.000148	0.9819
41.24	0.93714	0.0001145	38.35	0.75837	5.692e-05	0.93714	0.75837	45.27	0.9872	0.0001454	0.9872
42.16	0.94786	0.0001061	39.2	0.77476	6.045e-05	0.94786	0.77476	46.28	0.99161	0.0001415	0.99161
43.07	0.95714	9.78e-05	40.05	0.79114	6.391e-05	0.95714	0.79114	47.28	0.99514	0.0001367	0.99514
43.99	0.96643	9.086e-05	40.91	0.80736	6.716e-05	0.96643	0.80736	48.29	0.99779	0.0001316	0.99779
44.9	0.97357	8.665e-05	41.76	0.82374	7.009e-05	0.97357	0.82374	49.29	0.99956	0.0001268	0.99956
45.82	0.98071	8.633e-05	42.61	0.83978	7.265e-05	0.98071	0.83978	50.3	1	0.000123	1
46.74	0.98643	9.029e-05	43.46	0.85547	7.477e-05	0.98643	0.85547	51.31	1	0.0001208	1
47.65	0.99143	9.795e-05	44.31	0.87082	7.645e-05	0.99143	0.87082	52.31	0.99868	0.0001205	0.99868
48.57	0.995	0.0001081	45.17	0.88563	7.767e-05	0.995	0.88563	53.32	0.99691	0.0001223	0.99691
49.49	0.99786	0.0001196	46.02	0.89993	7.847e-05	0.99786	0.89993	54.32	0.99382	0.0001259	0.99382
50.4	0.99929	0.0001311	46.87	0.91353	7.888e-05	0.99929	0.91353	55.33	0.99029	0.0001309	0.99029
51.32	1	0.000142	47.72	0.92643	7.897e-05	1	0.92643	56.34	0.98587	0.0001368	0.98587
52.24	1	0.0001516	48.58	0.93846	7.88e-05	1	0.93846	57.34	0.98102	0.0001428	0.98102
53.15	0.99929	0.0001593	49.43	0.94944	7.847e-05	0.99929	0.94944	58.35	0.97528	0.0001486	0.97528
54.07	0.99714	0.0001649	50.28	0.95973	7.806e-05	0.99714	0.95973	59.35	0.96865	0.0001535	0.96865
54.98	0.99429	0.0001681	51.13	0.96879	7.768e-05	0.99429	0.96879	60.36	0.96203	0.0001574	0.96203
55.9	0.99071	0.0001691	51.98	0.97681	7.741e-05	0.99071	0.97681	61.37	0.95453	0.0001598	0.95453
56.82	0.98571	0.0001677	52.84	0.98361	7.733e-05	0.98571	0.98361	62.37	0.94658	0.0001609	0.94658
57.73	0.98071	0.0001644	53.69	0.98937	7.75e-05	0.98071	0.98937	63.38	0.93863	0.0001605	0.93863
58.65	0.97429	0.0001595	54.54	0.9939	7.796e-05	0.97429	0.9939	64.38	0.9298	0.0001588	0.9298
59.57	0.96714	0.0001535	55.39	0.99721	7.871e-05	0.96714	0.99721	65.39	0.92097	0.000156	0.92097
60.48	0.96	0.0001472	56.25	0.99913	7.975e-05	0.96	0.99913	66.4	0.91214	0.0001526	0.91214
61.4	0.95143	0.0001414	57.1	1	8.103e-05	0.95143	1	67.4	0.90243	0.0001489	0.90243
62.32	0.94214	0.0001371	57.95	0.99948	8.248e-05	0.94214	0.99948	68.41	0.89272	0.0001455	0.89272
63.23	0.93286	0.0001351	58.8	0.99791	8.403e-05	0.93286	0.99791	69.41	0.883	0.000143	0.883
64.15	0.92214	0.0001361	59.65	0.99494	8.562e-05	0.92214	0.99494	70.42	0.87285	0.0001418	0.87285
65.07	0.91143	0.0001402	60.51	0.99076	8.716e-05	0.91143	0.99076	71.43	0.86269	0.0001423	0.86269
65.98	0.89929	0.000147	61.36	0.98553	8.859e-05	0.89929	0.98553	72.43	0.8521	0.0001447	0.8521
66.9	0.88714	0.0001559	62.21	0.97908	8.985e-05	0.88714	0.97908	73.44	0.8415	0.0001489	0.8415
67.81	0.87357	0.0001659	63.06	0.97158	9.091e-05	0.87357	0.97158	74.44	0.83046	0.0001545	0.83046
68.73	0.86	0.0001763	63.91	0.96321	9.172e-05	0.86	0.96321	75.45	0.81943	0.0001612	0.81943
69.65	0.84571	0.0001861	64.77	0.95363	9.23e-05	0.84571	0.95363	76.45	0.80795	0.0001684	0.80795
70.56	0.83071	0.0001949	65.62	0.94334	9.264e-05	0.83071	0.94334	77.46	0.79647	0.0001755	0.79647
71.48	0.815	0.000202	66.47	0.93201	9.278e-05	0.815	0.93201	78.47	0.78455	0.0001822	0.78455
72.4	0.79929	0.0002071	67.32	0.91998	9.276e-05	0.79929	0.91998	79.47	0.77219	0.000188	0.77219
73.31	0.78214	0.00021	68.18	0.90725	9.264e-05	0.78214	0.90725	80.48	0.75982	0.0001927	0.75982
74.23	0.765	0.0002107	69.03	0.89383	9.25e-05	0.765	0.89383	81.48	0.74702	0.000196	0.74702
75.15	0.74714	0.000209	69.88	0.87988	9.241e-05	0.74714	0.87988	82.49	0.73377	0.0001979	0.73377
76.06	0.72929	0.0002053	70.73	0.86541	9.246e-05	0.72929	0.86541	83.5	0.72053	0.0001984	0.72053
76.98	0.71057	0.0001998	71.58	0.85059	9.272e-05	0.71057	0.85059	84.5	0.7064	0.0001976	0.7064
77.9	0.6915	0.000193	72.44	0.83525	9.325e-05	0.6915	0.83525	85.51	0.69227	0.0001957	0.69227
78.81	0.67207	0.0001855	73.29	0.81974	9.412e-05	0.67207	0.81974	86.51	0.6777	0.0001929	0.6777
79.73	0.65229	0.0001781	74.14	0.80387	9.534e-05	0.65229	0.80387	87.52	0.66269	0.0001897	0.66269
80.64	0.63229	0.0001716	74.99	0.78801	9.691e-05	0.63229	0.78801	88.53	0.64768	0.0001864	0.64768
81.56	0.61214	0.0001667	75.85	0.77197	9.881e-05	0.61214	0.77197	89.53	0.63223	0.0001836	0.63223
82.48	0.59179	0.0001642	76.7	0.75575	0.000101	0.59179	0.75575	90.54	0.61634	0.0001817	0.61634
83.39	0.57136	0.0001645	77.55	0.73971	0.0001034	0.57136	0.73971	91.54	0.6	0.000181	0.6
84.31	0.55093	0.0001675	78.4	0.72368	0.0001059	0.55093	0.72368	92.55	0.58366	0.0001817	0.58366
85.23	0.53064	0.000173	79.25	0.70781	0.0001085	0.53064	0.70781	93.56	0.56689	0.0001841	0.56689
86.14	0.51043	0.0001803	80.11	0.69212	0.000111	0.51043	0.69212	94.56	0.55011	0.0001879	0.55011
87.06	0.49043	0.0001887	80.96	0.67643	0.0001134	0.49043	0.67643	95.57	0.53333	0.0001929	0.53333
87.98	0.47064	0.0001972	81.81	0.66109	0.0001156	0.47064	0.66109	96.57	0.51611	0.0001989	0.51611
88.89	0.45129	0.0002054	82.66	0.64592	0.0001176	0.45129	0.64592	97.58	0.49934	0.0002053	0.49934
89.81	0.43229	0.0002125	83.52	0.6311	0.0001192	0.43229	0.6311	98.59	0.48212	0.0002119	0.48212
90.73	0.41371	0.0002181	84.37	0.61663	0.0001204	0.41371	0.61663	99.59	0.46534	0.0002182	0.46534
91.64	0.39571	0.0002221	85.22	0.60234	0.0001212	0.39571	0.60234	100.6	0.44812	0.0002239	0.44812
92.56	0.37821	0.0002243	86.07	0.58839	0.0001216	0.37821	0.58839	101.6	0.43161	0.0002289	0.43161
93.47	0.36136	0.0002248	86.92	0.57479	0.0001216	0.36136	0.57479	102.6	0.41514	0.0002329	0.41514
94.39	0.34514	0.0002237	87.78	0.56137	0.0001211	0.34514	0.56137	103.6	0.3989	0.0002359	0.3989
95.31	0.32964	0.0002212	88.63	0.54847	0.0001203	0.32964	0.54847	104.6	0.38296	0.0002379	0.38296
96.22	0.31479	0.000218	89.48	0.53574	0.0001192	0.31479	0.53574	105.6	0.36742	0.0002389	0.36742
97.14	0.30064	0.0002145	90.33	0.52336	0.0001178	0.30064	0.52336	106.6	0.35223	0.0002392	0.35223
98.06	0.28721	0.0002112	91.19	0.51133	0.0001162	0.28721	0.51133	107.6	0.33748	0.0002388	0.33748
98.97	0.2745	0.0002088	92.04	0.49965	0.0001144	0.2745	0.49965	108.6	0.32322	0.0002382	0.32322
99.89	0.2625	0.0002079	92.89	0.48815	0.0001127	0.2625	0.48815	109.7	0.30945	0.0002374	0.30945
100.8	0.25114	0.0002086	93.74	0.47699	0.000111	0.25114	0.47699	110.7	0.2962	0.0002369	0.2962
101.7	0.2405	0.0002111	94.59	0.466	0.0001095	0.2405	0.466	111.7	0.28353	0.0002367	0.28353
102.6	0.23043	0.0002154	95.45	0.45537	0.0001083	0.23043	0.45537	112.7	0.27143	0.0002371	0.27143
103.6	0.221	0.0002211	96.3	0.44491	0.0001074	0.221	0.44491	113.7	0.25996	0.0002382	0.25996
104.5	0.21214	0.0002276	97.15	0.43462	0.000107	0.21214	0.43462	114.7	0.24909	0.0002399	0.24909
105.4	0.20379	0.0002344	98	0.42469	0.0001071	0.20379	0.42469	115.7	0.23885	0.0002423	0.23885
106.3	0.19586	0.0002409	98.86	0.41475	0.0001078	0.19586	0.41475	116.7	0.22932	0.0002452	0.22932
107.2	0.18843	0.0002467	99.71	0.40516	0.000109	0.18843	0.40516	117.7	0.22035	0.0002483	0.22035
108.1	0.18136	0.0002513	100.6	0.39557	0.0001107	0.18136	0.39557	118.7	0.2121	0.0002516	0.2121
109.1	0.17464	0.0002543	101.4	0.38616	0.000113	0.17464	0.38616	119.7	0.2045	0.0002546	0.2045
110	0.16821	0.0002558	102.3	0.37692	0.0001158	0.16821	0.37692	120.7	0.19757	0.0002571	0.19757
110.9	0.16207	0.0002555	103.1	0.36768	0.000119	0.16207	0.36768	121.7	0.19126	0.0002591	0.19126
111.8	0.15614	0.0002537	104	0.35861	0.0001225	0.15614	0.35861	122.7	0.18561	0.0002602	0.18561
112.7	0.15043	0.0002506	104.8	0.34955	0.0001263	0.15043	0.34955	123.7	0.18057	0.0002603	0.18057
113.6	0.145	0.0002466	105.7	0.34048	0.0001303	0.145	0.34048	124.7	0.1762	0.0002594	0.1762
114.6	0.13971	0.0002424	106.5	0.33159	0.0001345	0.13971	0.33159	125.7	0.17241	0.0002576	0.17241
115.5	0.13457	0.0002384	107.4	0.32252	0.0001387	0.13457	0.32252	126.8	0.16914	0.000255	0.16914
116.4	0.12964	0.0002353	108.2	0.31346	0.000143	0.12964	0.31346	127.8	0.16645	0.0002517	0.16645
117.3	0.12493	0.0002337	109.1	0.30457	0.0001471	0.12493	0.30457	128.8	0.16424	0.0002481	0.16424
118.2	0.12036	0.000234	109.9	0.29533	0.0001511	0.12036	0.29533	129.8	0.16252	0.0002446	0.16252
119.1	0.11607	0.0002363	110.8	0.28609	0.0001548	0.11607	0.28609	130.8	0.16115	0.0002418	0.16115
120.1	0.112	0.0002407	111.6	0.27667	0.0001582	0.112	0.27667	131.8	0.16018	0.0002402	0.16018
121	0.10821	0.0002469	112.5	0.26726	0.0001612	0.10821	0.26726	132.8	0.15943	0.0002404	0.15943
121.9	0.10471	0.0002542	113.3	0.2575	0.0001637	0.10471	0.2575	133.8	0.1589	0.0002429	0.1589
122.8	0.10157	0.0002621	114.2	0.24738	0.0001655	0.10157	0.24738	134.8	0.1585	0.0002479	0.1585
123.7	0.09871	0.0002701	115	0.2371	0.0001666	0.09871	0.2371	135.8	0.1581	0.0002556	0.1581
124.6	0.09636	0.0002775	115.9	0.22646	0.0001668	0.09636	0.22646	136.8	0.15757	0.0002658	0.15757
125.5	0.09429	0.0002841	116.8	0.21531	0.0001661	0.09429	0.21531	137.8	0.15682	0.0002779	0.15682
126.5	0.09271	0.0002895	117.6	0.2038	0.0001642	0.09271	0.2038	138.8	0.15572	0.0002913	0.15572
127.4	0.0915	0.0002937	118.5	0.19177	0.000161	0.0915	0.19177	139.8	0.15408	0.0003051	0.15408
128.3	0.09071	0.0002969	119.3	0.17904	0.0001563	0.09071	0.17904	140.8	0.15183	0.0003183	0.15183
129.2	0.09029	0.0002992	120.2	0.1656	0.0001502	0.09029	0.1656	141.8	0.1487	0.0003299	0.1487
130.1	0.09021	0.0003011	121	0.15145	0.0001423	0.09021	0.15145	142.9	0.14455	0.0003386	0.14455
131	0.09036	0.0003032	121.9	0.13645	0.0001325	0.09036	0.13645	143.9	0.13921	0.0003434	0.13921
132	0.09079	0.000306	122.7	0.12052	0.0001207	0.09079	0.12052	144.9	0.13241	0.0003429	0.13241
132.9	0.09121	0.0003098	123.6	0.10356	0.0001068	0.09121	0.10356	145.9	0.12402	0.0003361	0.12402
133.8	0.09171	0.0003147	124.4	0.0855	9.051e-05	0.09171	0.0855	146.9	0.11373	0.0003215	0.11373
134.7	0.092	0.0003208	125.3	0.0662	7.184e-05	0.092	0.0662	147.9	0.10137	0.0002979	0.10137
135.6	0.09193	0.0003272	126.1	0.04559	5.061e-05	0.09193	0.04559	148.9	0.08667	0.000264	0.08667
136.5	0.09136	0.0003332	127	0.02355	2.67e-05	0.09136	0.02355	149.9	0.06945	0.0002186	0.06945
137.5	0.09007	0.0003375	127.8	0	0	0.09007	0	150.9	0.0494	0.0001602	0.0494
138.4	0.08779	0.0003385				0.08779		151.9	0.02634	8.779e-05	0.02634
139.3	0.08429	0.0003345				0.08429		152.9	0	0	0
140.2	0.07929	0.0003235				0.07929
141.1	0.07243	0.0003037				0.07243
142	0.06349	0.0002729				0.06349
143	0.05211	0.0002292				0.05211
143.9	0.03797	0.0001704				0.03797
144.8	0.02071	9.471e-05				0.02071
145.7	0	0				0

## Sheet: Supplementary Fig.9a
Wavelength	0	0.05 mM	0.1 mM	0.15 mM	0.2 mM	0.3 mM	0.5 mM	1 mM	1.5 mM	2 mM	3 mM	5 mM
200	3.18047	4.99094	10.5814	11.6554	13.225	14.3625	12.4534	5.92932	5.37511	5.63843	6.0012	6.06218
201	3.63222	5.55116	10.9337	11.8683	13.3025	14.5471	12.5896	6.42179	6.07708	6.38597	6.63131	6.81956
202	4.05228	6.06209	11.1907	11.995	13.2954	14.6125	12.6013	6.88113	6.71938	7.0558	7.21566	7.50263
203	4.44064	6.5237	11.3524	12.0353	13.2037	14.5586	12.4885	7.30734	7.30202	7.64793	7.75425	8.11142
204	4.79731	6.93602	11.4188	11.9893	13.0276	14.3854	12.2511	7.70043	7.82499	8.16233	8.24708	8.64591
205	5.12229	7.29903	11.3899	11.8569	12.7668	14.0928	11.8893	8.06039	8.28829	8.59902	8.69415	9.10612
206	5.41557	7.61273	11.2656	11.6382	12.4215	13.6811	11.4029	8.38721	8.69193	8.958	9.09546	9.49202
207	5.87042	8.00835	10.9562	11.4782	12.1012	13.3093	10.6579	8.9787	9.41636	9.45876	9.8218	9.88524
208	6.2358	8.28546	10.7944	11.364	11.7842	12.6875	10.2302	9.27733	9.76772	9.83044	10.3064	10.4878
209	6.42886	8.44353	10.4332	10.8044	11.1579	11.9537	9.38013	9.60989	9.78053	9.82343	10.5652	10.6661
210	6.41757	8.46193	9.8448	9.93099	10.263	10.9091	8.46205	9.59241	9.76	9.81768	10.4513	10.4509
211	6.30161	8.23173	9.11326	8.95953	9.29824	9.63951	7.08886	9.30622	9.55072	9.54419	10.1531	10.1953
212	6.08845	8.00578	8.33501	7.99586	8.15797	8.49874	5.97631	8.96124	9.18601	9.25393	9.78569	9.86394
213	5.67521	7.53219	7.26171	6.99908	7.21532	7.38434	4.68935	8.28249	8.64869	8.65175	9.19724	9.33822
214	5.31991	7.00856	6.38821	6.11653	6.15332	6.2704	3.65788	7.6022	8.13565	8.11414	8.53349	8.78815
215	4.98746	6.50074	5.62307	5.23834	5.23359	5.40753	2.75494	6.99198	7.50359	7.62225	7.93218	8.19349
216	4.56472	5.86265	4.78347	4.35905	4.30224	4.48849	2.01128	6.31549	6.83185	7.04724	7.24128	7.56045
217	4.1917	5.40362	4.07261	3.72046	3.66855	3.82337	1.26938	5.80458	6.26959	6.54921	6.62018	7.06512
218	3.83817	4.91069	3.52099	3.1478	3.06974	3.27256	0.80229	5.26361	5.76669	5.96869	6.07674	6.49612
219	3.46067	4.41244	2.96915	2.63979	2.52433	2.72096	0.33479	4.74186	5.22968	5.39591	5.50532	5.874
220	3.11723	3.97369	2.54172	2.24222	2.08196	2.28	0.0141	4.22946	4.74517	4.84232	4.97354	5.29802
221	2.85713	3.5677	2.13984	1.83842	1.78937	1.9248	-0.22721	3.80365	4.2985	4.42138	4.51392	4.76563
222	2.53726	3.0859	1.6598	1.4462	1.39625	1.55083	-0.45661	3.28114	3.83188	3.88721	3.96873	4.15601
223	2.16237	2.62717	1.20842	1.03639	1.04834	1.1412	-0.74494	2.75188	3.22976	3.33491	3.39918	3.52032
224	1.76141	2.13766	0.7595	0.63858	0.69678	0.77875	-0.99726	2.22867	2.67713	2.77755	2.82134	2.89147
225	1.39092	1.64481	0.318	0.23075	0.3171	0.36247	-1.26692	1.71596	2.11131	2.2324	2.1698	2.23435
226	1.03117	1.10844	-0.12185	-0.2394	-0.17823	-0.07833	-1.58718	1.17292	1.55102	1.61606	1.56654	1.54631
227	0.73742	0.64711	-0.57501	-0.65099	-0.61216	-0.51147	-1.95845	0.65549	1.01949	1.08086	0.95752	0.91505
228	0.39312	0.16228	-1.12996	-1.14231	-1.10692	-0.99555	-2.36137	0.10549	0.47782	0.49254	0.34578	0.26465
229	0.07359	-0.27465	-1.64714	-1.61715	-1.65261	-1.51861	-2.76412	-0.40653	-0.06789	-0.04532	-0.2259	-0.38876
230	-0.24915	-0.77832	-2.22875	-2.14169	-2.22176	-2.09708	-3.16672	-0.97454	-0.64918	-0.62205	-0.81278	-1.02761
231	-0.66711	-1.3933	-2.8713	-2.78679	-2.90938	-2.74896	-3.70505	-1.59517	-1.30129	-1.26645	-1.47223	-1.74296
232	-1.07737	-1.93815	-3.54812	-3.40376	-3.57382	-3.43982	-4.28331	-2.26088	-1.94612	-1.93387	-2.14185	-2.44556
233	-1.42129	-2.45302	-4.18522	-3.993	-4.19006	-4.07456	-4.84018	-2.86781	-2.53717	-2.5179	-2.75856	-3.11103
234	-1.82512	-3.01826	-4.86822	-4.62117	-4.89582	-4.78539	-5.42167	-3.51032	-3.18601	-3.17058	-3.43794	-3.81646
235	-2.1897	-3.54521	-5.47297	-5.18707	-5.52195	-5.46987	-5.95644	-4.11242	-3.80334	-3.79436	-4.10997	-4.47612
236	-2.54683	-4.05884	-6.05682	-5.7582	-6.13831	-6.10158	-6.50715	-4.66708	-4.36112	-4.38142	-4.70748	-5.12458
237	-2.878	-4.52421	-6.59924	-6.30026	-6.70802	-6.70903	-7.02739	-5.16057	-4.88563	-4.9485	-5.28676	-5.70464
238	-3.1611	-4.91688	-7.08098	-6.74769	-7.22155	-7.25528	-7.48944	-5.58575	-5.30961	-5.4376	-5.78761	-6.21186
239	-3.37485	-5.19494	-7.43348	-7.06154	-7.61877	-7.66799	-7.84719	-5.92424	-5.65821	-5.80194	-6.20544	-6.61067
240	-3.58008	-5.38475	-7.71809	-7.34605	-7.91174	-7.97962	-8.08602	-6.14105	-5.93399	-6.08999	-6.49524	-6.93814
241	-3.69944	-5.47679	-7.8365	-7.46641	-8.06285	-8.11422	-8.21001	-6.26016	-6.06611	-6.23781	-6.61247	-7.12843
242	-3.75682	-5.48886	-7.79579	-7.49233	-8.05575	-8.10612	-8.22215	-6.26688	-6.07562	-6.25295	-6.66187	-7.15848
243	-3.71809	-5.39618	-7.59408	-7.35533	-7.89531	-7.92888	-8.0777	-6.13675	-5.95343	-6.12083	-6.53182	-7.03886
244	-3.58684	-5.13607	-7.21858	-6.96942	-7.49651	-7.53219	-7.7274	-5.82227	-5.62605	-5.79802	-6.20942	-6.69812
245	-3.25587	-4.69404	-6.52606	-6.31439	-6.7253	-6.83036	-7.11714	-5.26216	-5.07412	-5.219	-5.6218	-6.08512
246	-2.81688	-4.0679	-5.5671	-5.37327	-5.7244	-5.85528	-6.2463	-4.48659	-4.30688	-4.43372	-4.82685	-5.21514
247	-2.21722	-3.25986	-4.32672	-4.16363	-4.40799	-4.56483	-5.09586	-3.53005	-3.33861	-3.44062	-3.79503	-4.1054
248	-1.48979	-2.31086	-2.82748	-2.69166	-2.81065	-2.98135	-3.6691	-2.3052	-2.15408	-2.23972	-2.52989	-2.75834
249	-0.66099	-1.18567	-1.09006	-0.97135	-0.93953	-1.13871	-1.97862	-0.89468	-0.79283	-0.85299	-1.07128	-1.19033
250	0.35304	0.15662	0.96862	1.10992	1.24763	1.09466	0.06921	0.76948	0.78864	0.78511	0.62355	0.60213
251	1.41646	1.61947	3.23681	3.37171	3.67071	3.5374	2.36023	2.55332	2.48256	2.50686	2.44831	2.53752
252	2.54608	3.1596	5.66559	5.77064	6.31132	6.25223	4.84751	4.45104	4.29099	4.33542	4.4045	4.53864
253	3.70616	4.71536	8.17895	8.28154	9.00253	9.07173	7.43826	6.37078	6.11591	6.19822	6.40882	6.60841
254	4.89261	6.31916	10.7418	10.8096	11.8071	11.9756	10.1121	8.31776	7.98371	8.0841	8.40751	8.72454
255	6.05132	7.87449	13.2711	13.3544	14.5578	14.8633	12.746	10.2033	9.80167	9.91772	10.3433	10.7177
256	7.16614	9.33162	15.6908	15.816	17.2304	17.6818	15.2971	12.0506	11.5697	11.6647	12.1914	12.6525
257	8.22579	10.716	17.9982	18.1575	19.8624	20.3566	17.7324	13.7375	13.2038	13.3048	13.9177	14.4821
258	9.19471	12.0201	20.1497	20.3696	22.2373	22.8822	20.0069	15.3112	14.7446	14.8452	15.5178	16.2057
259	10.0587	13.1509	22.0725	22.3504	24.3754	25.1324	22.0836	16.6732	16.0902	16.1962	16.9101	17.6959
260	10.8023	14.0852	23.7605	24.0696	26.2472	27.0952	23.8968	17.8704	17.2358	17.3457	18.1378	18.9655
261	11.4031	14.8365	25.1252	25.4545	27.766	28.672	25.403	18.8338	18.1487	18.2696	19.1285	20.0019
262	11.9209	15.4748	26.2225	26.6076	28.9781	29.964	26.6456	19.6078	18.8938	19.027	19.9202	20.8168
263	12.283	15.8816	26.9554	27.3798	29.8005	30.8173	27.506	20.1002	19.3977	19.5567	20.4403	21.3672
264	12.4898	16.0781	27.3277	27.7864	30.2361	31.2832	27.9584	20.3339	19.655	19.8278	20.7146	21.6281
265	12.5766	16.0956	27.3507	27.8225	30.2837	31.3201	28.0534	20.3447	19.663	19.8766	20.7661	21.6773
266	12.5805	16.0061	27.1324	27.616	30.0559	31.0623	27.8107	20.2161	19.56	19.7682	20.6428	21.5835
267	12.4481	15.7442	26.635	27.1244	29.4893	30.4852	27.2524	19.8877	19.2668	19.4776	20.3258	21.2336
268	12.1972	15.3402	25.8727	26.3526	28.6699	29.6183	26.4422	19.4245	18.8355	19.0176	19.8759	20.7426
269	11.8821	14.887	24.9599	25.4315	27.6933	28.5721	25.4835	18.82	18.3054	18.4956	19.3102	20.1611
270	11.5295	14.3981	23.9446	24.4029	26.5634	27.3908	24.4117	18.1855	17.7477	17.9507	18.6773	19.5213
271	11.0632	13.7825	22.7282	23.1677	25.2205	25.9724	23.127	17.4011	17.0502	17.2237	17.9078	18.7308
272	10.5479	13.1073	21.4086	21.8052	23.7384	24.467	21.7335	16.5379	16.2431	16.4027	17.0939	17.8403
273	9.98779	12.359	19.954	20.3133	22.1174	22.7999	20.2457	15.6	15.3569	15.4857	16.1671	16.8968
274	9.38885	11.5977	18.4184	18.763	20.4231	21.0804	18.6613	14.5997	14.4342	14.5381	15.1637	15.8705
275	8.76605	10.7976	16.8512	17.1621	18.6873	19.3394	17.0597	13.5565	13.4728	13.5898	14.1213	14.8024
276	8.12155	9.97872	15.2719	15.5636	16.9418	17.5801	15.449	12.5236	12.4904	12.5959	13.0923	13.722
277	7.52544	9.19953	13.7751	14.0374	15.2994	15.9157	13.9199	11.5372	11.5682	11.6588	12.1393	12.7221
278	6.95533	8.46335	12.3797	12.6243	13.7359	14.3551	12.4543	10.6654	10.711	10.7758	11.2268	11.7712
279	6.42983	7.78702	11.0966	11.3019	12.3351	12.9466	11.1537	9.84363	9.92836	9.98234	10.4073	10.8844
280	5.94101	7.15489	9.89643	10.0866	11.0341	11.6014	9.94188	9.06273	9.18166	9.22826	9.6379	10.0306
281	5.49629	6.55386	8.80517	8.95462	9.83213	10.3664	8.83974	8.32149	8.46554	8.52633	8.88524	9.21337
282	5.04277	5.93334	7.73415	7.85913	8.67285	9.15721	7.76903	7.58149	7.76116	7.80616	8.12186	8.40668
283	4.55352	5.2754	6.6338	6.76287	7.47258	7.92199	6.65115	6.78627	7.02276	7.02269	7.32187	7.5521
284	4.06308	4.60555	5.56774	5.68363	6.28352	6.71879	5.58559	5.97376	6.24785	6.23265	6.50859	6.68427
285	3.59819	3.92643	4.52894	4.64096	5.1464	5.53729	4.5336	5.18993	5.48045	5.45132	5.66463	5.83907
286	3.14992	3.28841	3.55111	3.67229	4.08933	4.44026	3.55204	4.4359	4.74149	4.69597	4.86897	5.01335
287	2.73526	2.70065	2.70246	2.80658	3.15249	3.48034	2.69073	3.73126	4.06824	4.02685	4.15568	4.25186
288	2.36477	2.17664	1.9512	2.06623	2.34882	2.64515	1.94677	3.11409	3.45547	3.42241	3.51084	3.59385
289	2.06121	1.75364	1.36691	1.48435	1.71906	1.983	1.34721	2.61508	2.96295	2.91832	2.98911	3.05305
290	1.81091	1.40673	0.92362	1.04509	1.24696	1.48559	0.89194	2.24598	2.56575	2.5298	2.54972	2.60048
291	1.63216	1.16487	0.62387	0.73832	0.92732	1.14125	0.59438	1.94274	2.26606	2.24545	2.21382	2.26351
292	1.50493	0.98557	0.41861	0.53809	0.71585	0.91011	0.4004	1.73296	2.04233	2.01806	1.9924	2.01402
293	1.37961	0.82221	0.28143	0.38156	0.56136	0.73841	0.25763	1.55073	1.83468	1.82393	1.78625	1.7793
294	1.26545	0.68571	0.1751	0.2688	0.43964	0.61083	0.14433	1.38953	1.66625	1.6438	1.60023	1.58887
295	1.17487	0.56768	0.09926	0.20971	0.36115	0.53544	0.06846	1.26097	1.52305	1.49865	1.44657	1.42401
296	1.06509	0.4318	0.01119	0.13563	0.2818	0.45821	0.01279	1.11793	1.37646	1.36029	1.2909	1.26326
297	1.00699	0.34486	-0.01355	0.12124	0.25819	0.44545	0.00493	1.03133	1.26811	1.24895	1.16697	1.15572
298	0.9705	0.29683	-0.0189	0.12304	0.27634	0.44724	0.01541	0.96456	1.1903	1.15642	1.10032	1.07341
299	0.93618	0.24211	-0.00706	0.13754	0.3197	0.48292	0.0598	0.89635	1.11792	1.07832	1.03385	0.99616
300	0.92653	0.22766	0.03519	0.19492	0.38931	0.5485	0.12094	0.86493	1.07705	1.04011	0.98969	0.95927
301	0.92077	0.22517	0.08577	0.26935	0.46958	0.61603	0.19106	0.83936	1.03867	0.99714	0.96468	0.91736
302	0.91868	0.22452	0.14358	0.34856	0.55198	0.69952	0.28863	0.83625	1.02924	0.98467	0.95136	0.89774
303	0.92177	0.25332	0.21303	0.4278	0.63311	0.785	0.37148	0.84665	1.03169	0.98385	0.94362	0.88617
304	0.90544	0.24923	0.27252	0.49604	0.70032	0.86245	0.43852	0.85267	1.03065	0.96973	0.94756	0.87943
305	0.88226	0.26229	0.3195	0.55699	0.75511	0.92217	0.49921	0.85677	1.02423	0.96017	0.93598	0.85876
306	0.8947	0.28963	0.40664	0.62543	0.82381	1.00802	0.56729	0.88592	1.04616	0.97154	0.94333	0.87191
307	0.89402	0.3053	0.46441	0.69637	0.88887	1.08807	0.63159	0.90703	1.04761	0.98964	0.9464	0.88138
308	0.87241	0.3119	0.49671	0.73672	0.92659	1.14336	0.67299	0.90497	1.04107	0.9978	0.92601	0.88252
309	0.87789	0.32918	0.54316	0.76282	0.95739	1.19304	0.71549	0.90788	1.03124	0.9861	0.90801	0.90028
310	0.88361	0.33168	0.55192	0.78261	0.9832	1.21336	0.74258	0.90616	1.02157	0.97833	0.90348	0.90114
311	0.87342	0.31878	0.56315	0.78681	0.98292	1.23667	0.76794	0.88868	0.99767	0.95629	0.88454	0.88253
312	0.88349	0.3184	0.57396	0.8029	1.00534	1.24845	0.77999	0.88118	0.99299	0.96039	0.89401	0.88937
313	0.87406	0.30576	0.56234	0.79635	0.99546	1.23113	0.77933	0.85111	0.96645	0.92876	0.87442	0.85172
314	0.86156	0.28082	0.55179	0.79452	0.98071	1.20479	0.77558	0.83776	0.94447	0.91703	0.86391	0.83265
315	0.8429	0.27244	0.55259	0.77826	0.96755	1.18067	0.75937	0.82972	0.93108	0.88858	0.84344	0.79923
316	0.8095	0.23865	0.5412	0.75672	0.95212	1.13966	0.74421	0.8091	0.91012	0.85764	0.82572	0.77177
317	0.79796	0.24119	0.54142	0.75269	0.94749	1.13083	0.75255	0.82159	0.91041	0.85708	0.82432	0.76903
318	0.79276	0.25208	0.5758	0.75096	0.96376	1.14157	0.77372	0.8267	0.91729	0.86705	0.84156	0.77518
319	0.76928	0.26764	0.57098	0.75624	0.95967	1.14023	0.78439	0.82557	0.901	0.87513	0.83515	0.76933
320	0.7569	0.26831	0.56574	0.74683	0.95139	1.12984	0.78748	0.81449	0.89157	0.8645	0.80795	0.76437
321	0.73448	0.26358	0.55612	0.72437	0.93157	1.1049	0.76655	0.79244	0.87232	0.83796	0.78452	0.75248
322	0.72781	0.27089	0.53956	0.71083	0.93006	1.09083	0.75318	0.77674	0.85235	0.83072	0.77979	0.74155
323	0.72575	0.27486	0.53931	0.70765	0.92071	1.09218	0.74716	0.76797	0.84762	0.83235	0.77024	0.7368
324	0.72909	0.27148	0.52793	0.70163	0.92137	1.07959	0.72775	0.75955	0.84351	0.82842	0.77489	0.73994
325	0.73184	0.27509	0.52953	0.70566	0.9202	1.07571	0.7232	0.75868	0.83895	0.82652	0.78137	0.74303
326	0.7377	0.27942	0.53568	0.71395	0.91983	1.0741	0.72112	0.76119	0.83611	0.82559	0.79159	0.74785
327	0.74667	0.28449	0.54639	0.7265	0.92028	1.07476	0.72151	0.76707	0.83499	0.82564	0.80556	0.75441
328	0.75876	0.29028	0.56165	0.7433	0.92152	1.07769	0.72437	0.77633	0.83559	0.82666	0.82328	0.7627
329	0.77395	0.2968	0.58146	0.76435	0.92358	1.08288	0.7297	0.78897	0.83792	0.82867	0.84475	0.77272
330	0.79225	0.30405	0.60583	0.78965	0.92643	1.09034	0.7375	0.80498	0.84197	0.83164	0.86996	0.78448

## Sheet: Supplementary Fig.9b
ATP Concentration(mM)	θ (mdeg)
0	12.5766
0.05	16.0956
0.1	27.3507
0.15	27.8225
0.2	30.2837
0.3	31.3201
0.5	28.0534
1	20.3447
1.5	19.663
2	19.8766
3	20.7661
5	21.6773

## Sheet: Supplementary Fig.10
Wavelength	0 mM	0.1 mM	0.2 mM	0.3 mM	0.4 mM	0.5 mM	0.6 mM	1 mM	1.2 mM	1.5 mM	2 mM	2.5 mM	3 mM	4 mM	5 mM
500	479410	653260	1034370	478940	654480	471090	526930	536100	486180	466270	550890	458020	503000	390900	469650
501	178970	241280	364680	193130	250080	194470	215830	222260	215250	216590	242250	227730	241550	209560	234310
502	68630	94200	127100	84780	110640	97230	108090	117860	124420	130370	139970	148930	162300	155490	156880
503	48820	66150	81470	67410	84830	79850	92980	103000	111620	123020	127380	146380	158370	155570	155270
504	47590	66280	76250	69510	87860	85620	95050	110420	122260	131160	134370	160540	170490	169310	169220
505	50260	67010	76720	74920	91190	89860	105030	118780	128990	146370	148210	175290	184010	189420	182630
506	52530	71030	77270	79420	97110	101230	110740	129480	139660	158020	163720	191210	203560	207050	203120
507	55800	77240	80730	86160	105270	107520	121420	139610	153220	170100	176140	207930	222130	227720	221830
508	60390	80420	85500	92110	110990	117890	132770	152780	166860	185470	189130	227170	241850	247390	240410
509	62980	87850	89580	99480	121800	125660	141120	164880	180170	200950	208180	246200	262500	268800	260350
510	67460	92460	95010	105860	129580	135650	152010	179000	192470	218630	221780	263650	282260	284780	281410
511	73010	97960	102700	114500	136810	145150	163420	186810	209340	233460	237220	284680	304270	308240	300710
512	76690	104310	104040	118720	146810	153180	171880	202190	222610	248690	253590	304350	321250	329260	324720
513	81710	110450	113600	128330	155380	164130	185820	212420	236130	264190	270940	322930	341110	353340	342050
514	85310	118070	119760	136140	165410	172980	194520	223280	252040	283880	288080	341690	362540	369410	362290
515	88390	124640	121750	143960	172090	180680	203720	239420	261490	296250	302300	361490	384350	391490	381300
516	94040	128690	127560	149390	182490	190260	213520	249810	273640	312910	317700	378710	400400	412080	400600
517	98840	135540	133650	154850	190360	199140	225720	261140	289430	325650	329360	398190	420360	435090	422430
518	101960	139850	137130	160250	197460	204760	234040	270630	304570	337600	344970	412640	436090	444130	437860
519	105950	143220	141850	168530	202020	215850	242740	278250	309620	354810	359090	430880	451390	468840	451970
520	109490	146950	147250	171400	208820	219760	249050	293360	323430	361270	369150	442380	467880	482180	462880
521	111840	153920	149610	179310	218100	230650	256670	297880	333780	373110	380280	455390	484220	498230	484740
522	114450	155240	155350	179510	223440	233860	263690	305290	341830	383100	386360	463060	493200	509100	499670
523	116950	157400	155280	185340	225210	238680	266840	312320	345690	387570	399680	477700	502900	521420	508680
524	118390	165870	158960	187720	230830	242810	273440	319630	354900	398650	405360	481910	516760	527270	518260
525	119000	165170	160150	194190	239590	247460	281700	323960	356980	404110	411320	495690	524470	535030	525360
526	121600	165000	163430	193700	237780	250080	280070	324320	363350	409590	413800	497490	531920	544210	530710
527	122260	168470	163430	194000	242570	255950	282050	328220	369090	408520	418280	501930	532760	543200	538160
528	121170	169130	161900	196010	240610	252690	282380	329590	364520	417810	418370	502680	541460	550240	535910
529	125200	170150	163190	198340	242820	253030	281110	330290	365900	413220	419300	505640	537350	549060	537340
530	123800	166630	162740	193720	239270	254090	283340	327140	366380	412320	422750	499920	534140	551000	542500
531	122050	167920	161500	192230	240510	252910	277940	323260	363200	413820	412000	497580	532160	544400	529400
532	119080	165920	160130	194860	236730	251870	278960	320350	358180	412570	410830	494090	522980	542260	532050
533	118540	160880	158270	190290	234150	245380	269870	318390	356840	404030	404830	486420	522020	530000	518210
534	117090	162000	152840	189260	230720	242540	270830	313980	352880	396080	398020	481650	516620	528800	513080
535	112700	159670	151740	185700	224880	238030	264970	310470	342090	389640	396500	471010	506500	519560	502690
536	111020	157980	149210	181460	222940	235130	261920	304430	337080	381230	386350	462530	494320	509090	496020
537	108110	152140	143300	178000	216400	230690	255320	297240	330060	372830	379670	453270	481130	494930	483520
538	106680	151320	139380	172500	213230	220170	244360	289040	322070	364650	366250	441680	470610	480720	472990
539	106380	145470	139010	168280	203980	217980	238190	280830	311770	356010	356840	431630	457950	468710	459830
540	103130	143690	133550	164980	199280	208050	238620	272520	305550	349380	346560	416130	447890	456580	449910
541	97720	139010	130040	159300	196610	205350	226730	265240	295790	333090	339940	410470	433970	445550	433130
542	95830	135560	126640	153750	188940	197450	221630	255830	287430	327450	327630	392950	418350	426690	423150
543	91130	130830	122340	149270	182790	190120	211800	247710	278100	313110	315830	378300	406110	416430	401700
544	88230	126700	115890	141950	176960	184180	206870	239600	267350	304960	303440	366800	394170	405910	395900
545	85670	125480	114880	137380	172670	180170	198760	234200	259120	294790	296380	354890	382200	386230	375730
546	82320	120410	109550	134170	164810	171640	195090	224510	250190	282870	284740	345690	366630	375890	364500
547	81500	115520	104960	128640	159440	164910	183780	214140	240350	273010	272050	329400	355520	361580	354730
548	76020	110040	102560	123380	151560	158120	178080	209960	231500	265550	266770	318720	341670	349800	343120
549	73390	106700	99360	114960	149010	153680	172220	201990	220520	254270	255110	305500	327280	334890	331190
550	72920	100720	94620	114590	143010	147160	168170	191500	212690	243100	244580	293250	314690	322370	318310
551	68620	101180	93020	111000	135580	142220	158890	187870	208190	234150	235530	281800	302910	306950	305040
552	65700	96670	88940	105980	131160	138090	152740	180790	199250	222660	228690	271720	292950	296220	292730
553	63640	92140	86920	103740	124120	132460	145960	171630	187810	213220	215910	259840	281230	286860	278580
554	60220	89580	81650	98420	122170	126870	142890	163550	185840	210230	204980	251100	266720	276710	269740
555	59340	86320	78770	94830	116960	121470	137490	158780	178510	197210	203770	243650	258170	265760	260900
556	57230	81960	76060	90390	112830	117340	131200	153930	171850	190620	193160	235290	244260	255780	250960
557	55720	79570	72870	89150	108340	112560	128070	149830	163510	184450	186380	223380	238130	245770	238190
558	53270	77050	69900	85210	102530	107520	120010	141150	160190	178330	179700	216660	230400	237060	231140
559	50730	74580	67780	82200	101270	102560	117340	135480	151550	171960	173380	206760	222580	226460	223490
560	49230	73250	66900	77340	97000	99690	112310	130490	143600	169550	166000	198230	214550	217930	210400
561	46960	67240	64550	76600	94150	97970	109090	126950	142140	158600	158230	194320	205440	209840	206120
562	45340	67100	61990	72810	89670	94850	104390	123460	135630	154550	154580	184470	200620	202600	200240
563	45150	64240	57910	71430	86640	91740	102560	117550	129360	148170	149450	179530	193560	196120	191260
564	42370	63110	58040	68470	84200	86800	97820	114960	125330	144550	141480	173070	180880	187700	184430
565	42130	60570	54890	65800	80780	83770	96990	109560	121850	137800	139750	167340	179000	183120	177640
566	39640	57960	52060	63870	76820	82080	92530	104830	117710	135870	134580	160460	171860	177790	171630
567	38610	56210	52490	61700	76440	79010	89400	103880	115980	130270	128140	158020	168520	170250	166590
568	37160	55020	51440	58490	72850	77720	87140	99850	109690	123970	125950	151630	160060	167560	158950
569	35590	52100	48660	56840	70970	72880	83020	93440	105510	120250	122530	146610	154740	159390	153420
570	35140	51310	47810	55660	70250	70250	79390	91640	102170	114570	115620	140960	149110	154990	150450
571	35090	48120	45840	53170	66510	69610	78050	89240	97800	113720	110570	134510	142600	148550	146230
572	32490	48440	43840	52570	64020	65910	72820	88080	95800	107230	108610	131580	140420	143520	138340
573	31560	45790	41920	50200	60310	64030	72010	84190	92180	104220	103860	125150	133870	137050	135960
574	29960	43650	40340	49190	59120	62020	70450	80230	90410	100950	102380	121460	131080	133370	132500
575	30640	43150	39940	46830	58920	59550	65450	77310	85850	97180	95640	118120	124450	127510	126750
576	28980	41540	39080	44510	55980	59300	65600	74650	82860	94510	94660	111990	119640	125230	120960
577	27580	39870	37740	42080	53550	54900	61910	72330	79260	91610	90640	111360	118650	120920	116470
578	27180	37420	35360	41750	51410	52900	58940	69490	78210	86490	87210	107490	112720	114130	115280
579	25710	37250	34940	42790	50260	51710	56900	68110	73550	84250	84950	103050	108170	111160	106830
580	24480	36060	34130	39470	49190	50050	55620	63660	72540	81500	80730	97280	104280	108070	105590
581	25050	35120	32830	37620	46710	48260	55080	63250	70610	78500	77370	94680	101750	103370	100380
582	24040	35190	31510	36700	44490	46430	51580	60580	66570	75210	76320	91630	97790	99170	95850
583	22850	32320	29930	34840	41880	44460	52090	57090	63600	72730	73710	87660	91120	95850	93790
584	21740	31400	29050	34030	41140	43100	48060	55220	61420	69470	70400	85360	89750	91590	89330
585	21680	30570	27180	32970	39700	40810	46570	53380	60850	67900	65590	81010	86090	87700	87840
586	19920	29080	27690	29730	38100	39760	44310	51170	57530	64240	64210	76590	82010	84890	82650
587	18920	27920	26350	30170	36370	39020	42780	49930	54290	62090	62410	75180	78690	82600	79980
588	19000	27870	26070	29510	34910	37230	41370	47900	53300	58080	60270	72120	76030	78000	76080
589	18740	26610	23790	28160	34080	35660	38790	45450	51490	56750	57610	67590	75110	75850	73650
590	17420	25330	23230	27570	31850	34340	37710	44320	48270	54960	55410	66360	70390	71700	71740
591	16890	24010	23450	25670	32240	32640	37070	42680	45560	52340	52390	62400	67900	69480	69290
592	16280	22930	21230	24960	31150	31690	35580	40610	45560	49700	50920	60000	64410	65720	64020
593	15430	23500	20900	23430	28670	30440	34800	38750	42300	49280	47930	56990	60550	63340	62280
594	15520	22460	19840	24180	26950	30080	31570	37480	40960	46820	47500	54380	59910	61150	59230
595	15710	20710	20260	22000	27390	28020	32880	35600	39270	44880	44940	53670	56880	58340	56280
596	14750	19690	18320	21910	26870	26130	30480	34870	38340	43160	43350	51400	54400	55440	53320
597	13450	19970	18660	20190	25180	25330	28170	33790	36610	39520	40500	48520	52690	53590	51630
598	13340	18880	17280	19530	24580	24590	28010	31060	34800	39480	39580	47860	50620	50830	49360
599	12320	16720	17180	19020	22330	23310	26880	30340	33990	37060	36570	45210	49240	48390	46490
600	12650	16940	16360	18420	22330	21980	23860	28560	31830	35240	35040	43110	45540	46510	44670

## Sheet: Supplementary Fig.14
	FI	Error bar
GUV+Probe	19.4632	2.28793
GUV+Probe+Zn2+	50.1033	3.18746
GUV+Probe+chol-c-DNGK+Zn2+	28.8589	19.4335
GUV+Probe+chol-o-DNGK+Zn2+	98.7879	10.5608

## Sheet: Supplementary Fig.15
c-DNGK	c-DNGK+Ca2+	c-DNGK+Ca+ATP
1.05494	1.11247	1.16382
1.06958	1.11498	1.16465
1.07142	1.11583	1.17947
1.07215	1.11717	1.19007
1.09088	1.12183	1.22346
1.09122	1.12317	1.23102
1.09255	1.12445	1.249
1.0943	1.14043	1.25521
1.09838	1.14606	1.25532
1.10574	1.14836	1.25813
1.10743	1.14932	1.26317
1.11496	1.15094	1.27624
1.1158	1.15127	1.27631
1.11894	1.15189	1.28068
1.12009	1.15387	1.28145
1.12219	1.1545	1.29003
1.12813	1.17304	1.29014
1.12889	1.17307	1.29015
1.1413	1.1749	1.29207
1.14576	1.17586	1.29813
1.15053	1.17678	1.30224
1.15088	1.17861	1.30863
1.15174	1.17911	1.30868
1.15494	1.18612	1.31023
1.16493	1.192	1.32445
1.16647	1.19223	1.32806
1.17408	1.19793	1.32843
1.17575	1.20372	1.32866
1.17583	1.20423	1.3473
1.18022	1.21303	1.34796
1.18293	1.2175	1.36144
1.18508	1.21892	1.36953
1.1903	1.21941	1.38329
1.19329	1.22677	1.38712
1.19399	1.22988	1.38867
1.19869	1.22991	1.38897
1.19987	1.23111	1.39095
1.20258	1.23299	1.40149
1.20514	1.23703	1.40689
1.22759	1.24094	1.41804
1.23415	1.25832	1.42013
1.24423	1.26493	1.42393
1.24514	1.26998	1.43002
1.24566	1.28592	1.47646
1.24976	1.28782	1.47867
1.26778	1.29066	1.48579
1.28097	1.29877	1.51324
1.31847	1.31649	1.52245
1.33176	1.35557	1.54923
1.33899	1.36576	1.58366
1.34708	1.37189	1.64846

## Sheet: Supplementary Fig.18
wavelength	FI	Error bar
0	98393.3	5833.23
0.1	111867	938.847
0.2	146107	853.6
0.3	171500	1709.15
0.4	189963	12672.9
0.5	215170	3986.51
1	288213	30049.8
1.5	386593	28005.3
2	426357	3812.73
4	461927	7867.24
6	518593	8752.81
8	590127	14168.2
10	622533	25021.6

## Sheet: Supplementary Fig.22a
Wavelength	black	red
550	56530	225820
551	67850	262730
552	77850	301900
553	87410	348980
554	97150	396360
555	107450	440840
556	120940	494900
557	132200	546880
558	138600	591560
559	151050	637320
560	156390	686690
561	166700	722370
562	170420	749480
563	177020	783120
564	180840	800930
565	181190	810430
566	183750	818740
567	179940	817370
568	179190	810930
569	174520	803250
570	172510	788610
571	167520	768700
572	163310	747290
573	157000	717630
574	150910	701090
575	144870	672980
576	138600	640380
577	132720	619000
578	127910	587550
579	119520	562210
580	115310	532890
581	111410	509310
582	103930	479530
583	99860	461970
584	95290	441910
585	91860	419200
586	86760	398150
587	84060	380560
588	82060	358630
589	76250	345670
590	72360	333940
591	70960	321380
592	69600	309360
593	64910	301310
594	67030	289350
595	63980	282510
596	63090	279760
597	61460	271460
598	59430	266540
599	58740	261530
600	58960	258440
601	60190	254830
602	58290	251420
603	55930	254420
604	56820	249020
605	56160	247100
606	57200	242060
607	54920	241400
608	53390	240700
609	54490	237430
610	52290	232880
611	51700	230900
612	51170	224520
613	51280	222010
614	48860	217480
615	48080	213510
616	45130	204380
617	44060	199130
618	43580	192650
619	41130	187800
620	41180	181390
621	39740	172620
622	37980	168110
623	36850	160850
624	35910	152160
625	35600	148340
626	34280	141340
627	33310	134040
628	33830	127220
629	31910	123970
630	32260	118480
631	32080	110900
632	32450	107500
633	31620	102640
634	33250	97230
635	33240	92500
636	35890	88660
637	35360	82520
638	38520	79880
639	39250	77720
640	42450	74070
641	45020	69950
642	47300	67840
643	52360	67340
644	55960	66420
645	58460	62390
646	65480	60740
647	67600	61480
648	72900	60340
649	80440	59950
650	84070	58220
651	88340	58020
652	92120	58060
653	97970	58330
654	104380	57160
655	109620	58800
656	110900	59220
657	116910	56710
658	119030	57180
659	124150	56980
660	123490	57100
661	124630	56720
662	126340	55910
663	126890	55060
664	126930	53160
665	129400	53420
666	127400	52870
667	124460	50570
668	122510	50350
669	120780	49170
670	116750	48550
671	116930	46110
672	111790	45780
673	109110	43400
674	104070	43080
675	100310	40580
676	97270	39730
677	93390	38150
678	87670	35120
679	84920	34650
680	81450	33210
681	76610	32190
682	73300	29820
683	68400	28370
684	65120	27560
685	62120	27220
686	59520	24490
687	54550	22630
688	51860	21280
689	49160	21380
690	45660	20630
691	44370	17770
692	41170	17200
693	38370	16610
694	36370	15770
695	34480	15210
696	32230	14840
697	30410	14260
698	28480	13040
699	28350	12430
700	26720	12390
701	25180	11670
702	24280	10420
703	22700	10010
704	22270	9370
705	20800	9330
706	19030	8830
707	19380	8610
708	18530	8290
709	18080	8010
710	18040	7260
711	17630	7560
712	16330	7110
713	15750	6640
714	15270	6630
715	14800	6190
716	14920	6410
717	14400	5950
718	14800	5780
719	13390	5280
720	13200	5370
721	13170	5180
722	12800	5220
723	12000	5180
724	12170	4930
725	11350	5170
726	11310	4800
727	11400	4540
728	10560	4920
729	10160	4560
730	10450	4000
731	10240	3980
732	9790	4320
733	10060	3770
734	8990	3760
735	8960	3810
736	8150	3440
737	8290	3150
738	8490	3470
739	7460	3410
740	7590	2990
741	6890	2910
742	6380	3020
743	6920	2840
744	6510	2540
745	6260	2730
746	5640	2560
747	5550	2380
748	5370	2520
749	4590	2130
750	4790	1990

## Sheet: Supplementary Fig.22b
time/s	FI	Smooth of time	Smooth of FI	Normalize
0	750	0	830.499	0.03856
0.1	760	0.1	830.784	0.03877
0.2	720	0.2	831.058	0.03897
0.3	930	0.3	831.321	0.03916
0.4	790	0.4	831.573	0.03934
0.5	890	0.5	831.813	0.03952
0.6	840	0.6	832.042	0.03968
0.7	750	0.7	832.26	0.03984
0.8	760	0.8	832.467	0.03999
0.9	790	0.9	832.662	0.04013
1	690	1	832.846	0.04027
1.1	850	1.1	833.019	0.04039
1.2	890	1.2	833.181	0.04051
1.3	1010	1.3	833.332	0.04062
1.4	810	1.4	833.471	0.04072
1.5	970	1.5	833.599	0.04082
1.6	760	1.6	833.716	0.0409
1.7	840	1.7	833.822	0.04098
1.8	1130	1.8	833.916	0.04105
1.9	650	1.9	833.999	0.04111
2	810	2	834.071	0.04116
2.1	860	2.1	834.132	0.0412
2.2	750	2.2	834.181	0.04124
2.3	990	2.3	834.22	0.04127
2.4	800	2.4	834.247	0.04129
2.5	1160	2.5	834.262	0.0413
2.6	950	2.6	834.267	0.0413
2.7	780	2.7	834.26	0.0413
2.8	970	2.8	834.242	0.04129
2.9	810	2.9	834.213	0.04126
3	730	3	834.173	0.04124
3.1	690	3.1	834.122	0.0412
3.2	680	3.2	834.059	0.04115
3.3	800	3.3	833.985	0.0411
3.4	800	3.4	833.899	0.04104
3.5	1040	3.5	833.803	0.04097
3.6	990	3.6	833.695	0.04089
3.7	750	3.7	833.576	0.0408
3.8	810	3.8	833.446	0.04071
3.9	860	3.9	833.305	0.0406
4	1010	4	833.152	0.04049
4.1	740	4.1	832.989	0.04037
4.2	860	4.2	832.813	0.04024
4.3	770	4.3	832.627	0.04011
4.4	900	4.4	832.43	0.03996
4.5	780	4.5	832.221	0.03981
4.6	790	4.6	832.001	0.03965
4.7	860	4.7	831.77	0.03948
4.8	670	4.8	831.527	0.03931
4.9	790	4.9	831.274	0.03912
5	920	5	831.009	0.03893
5.1	920	5.1	828.101	0.03681
5.2	680	5.2	825.906	0.03521
5.3	770	5.3	823.315	0.03332
5.4	780	5.4	827.103	0.03608
5.5	870	5.5	825.714	0.03507
5.6	910	5.6	823.262	0.03328
5.7	830	5.7	822.621	0.03282
5.8	730	5.8	821.021	0.03165
5.9	720	5.9	819.42	0.03048
6	670	6	816.589	0.02842
6.1	870	6.1	811.833	0.02495
6.2	770	6.2	809.382	0.02317
6.3	750	6.3	810.435	0.02393
6.4	850	6.4	814.893	0.02718
6.5	780	6.5	814.117	0.02662
6.6	880	6.6	813.507	0.02617
6.7	910	6.7	809.174	0.02302
6.8	770	6.8	809.938	0.02357
6.9	750	6.9	815.279	0.02746
7	890	7	813.465	0.02614
7.1	1060	7.1	812.078	0.02513
7.2	830	7.2	809.245	0.02307
7.3	940	7.3	807.156	0.02154
7.4	800	7.4	809.046	0.02292
7.5	760	7.5	805.709	0.02049
7.6	800	7.6	812.77	0.02564
7.7	750	7.7	814.765	0.02709
7.8	710	7.8	815.766	0.02782
7.9	790	7.9	820.427	0.03122
8	940	8	821.931	0.03231
8.1	1010	8.1	820.237	0.03108
8.2	730	8.2	821.83	0.03224
8.3	730	8.3	819.504	0.03054
8.4	890	8.4	820.128	0.031
8.5	760	8.5	819.755	0.03073
8.6	710	8.6	824.903	0.03448
8.7	700	8.7	826.132	0.03537
8.8	780	8.8	822.582	0.03279
8.9	910	8.9	822.96	0.03306
9	840	9	824.36	0.03408
9.1	820	9.1	828.246	0.03692
9.2	920	9.2	832.236	0.03982
9.3	840	9.3	831.283	0.03913
9.4	870	9.4	829.996	0.03819
9.5	670	9.5	831.02	0.03894
9.6	800	9.6	831.183	0.03906
9.7	810	9.7	831.682	0.03942
9.8	740	9.8	831.744	0.03946
9.9	940	9.9	830.67	0.03868
10	800	10	831.003	0.03892
10.1	900	10.1	834.362	0.04137
10.2	860	10.2	835.549	0.04224
10.3	840	10.3	833.304	0.0406
10.4	610	10.4	833.817	0.04098
10.5	810	10.5	834.399	0.0414
10.6	990	10.6	836.018	0.04258
10.7	830	10.7	836.35	0.04282
10.8	800	10.8	831.372	0.03919
10.9	800	10.9	830.696	0.0387
11	910	11	828.801	0.03732
11.1	940	11.1	828.244	0.03691
11.2	950	11.2	828.941	0.03742
11.3	760	11.3	826.516	0.03565
11.4	650	11.4	825.902	0.03521
11.5	800	11.5	824.907	0.03448
11.6	960	11.6	822.333	0.03261
11.7	1020	11.7	820.786	0.03148
11.8	760	11.8	820.225	0.03107
11.9	750	11.9	818.156	0.02956
12	750	12	813.936	0.02649
12.1	870	12.1	814.172	0.02666
12.2	1030	12.2	816.917	0.02866
12.3	880	12.3	818.477	0.0298
12.4	860	12.4	821.07	0.03169
12.5	1040	12.5	819.609	0.03062
12.6	720	12.6	820.173	0.03103
12.7	870	12.7	817.47	0.02906
12.8	770	12.8	817.314	0.02895
12.9	710	12.9	815.082	0.02732
13	760	13	813.282	0.02601
13.1	890	13.1	817.008	0.02872
13.2	610	13.2	819.547	0.03058
13.3	840	13.3	820.021	0.03092
13.4	750	13.4	817.518	0.0291
13.5	810	13.5	818.482	0.0298
13.6	680	13.6	818.664	0.02993
13.7	910	13.7	816.885	0.02864
13.8	1010	13.8	816.197	0.02813
13.9	810	13.9	814.309	0.02676
14	790	14	814.173	0.02666
14.1	780	14.1	814.022	0.02655
14.2	490	14.2	811.617	0.0248
14.3	930	14.3	814.092	0.0266
14.4	870	14.4	812.671	0.02556
14.5	850	14.5	813.611	0.02625
14.6	790	14.6	810.648	0.02409
14.7	770	14.7	810.557	0.02402
14.8	870	14.8	811.695	0.02485
14.9	750	14.9	810.168	0.02374
15	760	15	811.786	0.02492
15.1	680	15.1	813.505	0.02617
15.2	830	15.2	813.276	0.02601
15.3	820	15.3	813.359	0.02607
15.4	710	15.4	812.096	0.02514
15.5	700	15.5	808.274	0.02236
15.6	710	15.6	808.168	0.02228
15.7	840	15.7	808.139	0.02226
15.8	1140	15.8	809.502	0.02325
15.9	760	15.9	808.048	0.02219
16	820	16	808.107	0.02224
16.1	660	16.1	810.68	0.02411
16.2	760	16.2	813.751	0.02635
16.3	870	16.3	816.067	0.02804
16.4	720	16.4	817.174	0.02885
16.5	840	16.5	811.378	0.02462
16.6	880	16.6	810.001	0.02362
16.7	920	16.7	813.634	0.02627
16.8	900	16.8	817.599	0.02916
16.9	870	16.9	818.485	0.0298
17	1000	17	818.746	0.02999
17.1	850	17.1	817.564	0.02913
17.2	870	17.2	819.625	0.03063
17.3	730	17.3	822.758	0.03292
17.4	770	17.4	824.917	0.03449
17.5	910	17.5	826.395	0.03557
17.6	730	17.6	830.045	0.03823
17.7	990	17.7	829.118	0.03755
17.8	770	17.8	831.599	0.03936
17.9	860	17.9	834.825	0.04171
18	910	18	831.692	0.03943
18.1	690	18.1	832.829	0.04026
18.2	850	18.2	835.247	0.04202
18.3	710	18.3	834.215	0.04127
18.4	900	18.4	833.936	0.04106
18.5	830	18.5	835.091	0.0419
18.6	750	18.6	831.556	0.03933
18.7	820	18.7	831.742	0.03946
18.8	720	18.8	832.462	0.03999
18.9	870	18.9	836.121	0.04265
19	890	19	836.517	0.04294
19.1	830	19.1	838.328	0.04426
19.2	970	19.2	837.265	0.04349
19.3	750	19.3	833.305	0.0406
19.4	940	19.4	837.379	0.04357
19.5	820	19.5	838.633	0.04449
19.6	880	19.6	841.468	0.04655
19.7	810	19.7	842.784	0.04751
19.8	730	19.8	841.749	0.04676
19.9	830	19.9	843.928	0.04834
20	820	20	842.049	0.04697
20.1	670	20.1	841.428	0.04652
20.2	900	20.2	839.005	0.04476
20.3	850	20.3	839.137	0.04485
20.4	930	20.4	836.679	0.04306
20.5	870	20.5	834.682	0.04161
20.6	810	20.6	832.075	0.03971
20.7	1000	20.7	829.886	0.03811
20.8	760	20.8	826.423	0.03559
20.9	920	20.9	831.205	0.03907
21	820	21	832.323	0.03989
21.1	760	21.1	832.22	0.03981
21.2	760	21.2	828.873	0.03737
21.3	830	21.3	827.302	0.03623
21.4	720	21.4	826.633	0.03574
21.5	1070	21.5	821.208	0.03179
21.6	930	21.6	822.34	0.03261
21.7	760	21.7	823.824	0.03369
21.8	810	21.8	821.924	0.03231
21.9	760	21.9	822.672	0.03285
22	780	22	822.932	0.03304
22.1	870	22.1	827.152	0.03612
22.2	770	22.2	827.719	0.03653
22.3	870	22.3	826.225	0.03544
22.4	800	22.4	826.808	0.03587
22.5	830	22.5	825.299	0.03477
22.6	880	22.6	828.51	0.03711
22.7	880	22.7	826.167	0.0354
22.8	800	22.8	828.819	0.03733
22.9	640	22.9	830.956	0.03889
23	1000	23	829.326	0.0377
23.1	760	23.1	832.131	0.03975
23.2	800	23.2	831.491	0.03928
23.3	740	23.3	831.881	0.03956
23.4	910	23.4	830.244	0.03837
23.5	720	23.5	831.224	0.03909
23.6	1100	23.6	830.354	0.03845
23.7	720	23.7	830.854	0.03882
23.8	910	23.8	830.159	0.03831
23.9	830	23.9	828.754	0.03729
24	860	24	827.758	0.03656
24.1	740	24.1	828.364	0.037
24.2	920	24.2	825.565	0.03496
24.3	810	24.3	828.445	0.03706
24.4	690	24.4	829.426	0.03778
24.5	820	24.5	832.315	0.03988
24.6	690	24.6	832.212	0.03981
24.7	720	24.7	832.714	0.04017
24.8	850	24.8	832.195	0.03979
24.9	730	24.9	832.657	0.04013
25	880	25	833.59	0.04081
25.1	800	25.1	832.23	0.03982
25.2	830	25.2	830.257	0.03838
25.3	800	25.3	829.809	0.03805
25.4	970	25.4	829.013	0.03747
25.5	830	25.5	830.783	0.03876
25.6	850	25.6	830.383	0.03847
25.7	820	25.7	828.847	0.03735
25.8	1040	25.8	829.45	0.03779
25.9	810	25.9	826.278	0.03548
26	680	26	827.377	0.03628
26.1	810	26.1	827.763	0.03656
26.2	860	26.2	824.873	0.03446
26.3	830	26.3	824.732	0.03435
26.4	880	26.4	824.337	0.03407
26.5	1060	26.5	821.101	0.03171
26.6	740	26.6	825.826	0.03515
26.7	750	26.7	826.181	0.03541
26.8	1030	26.8	824.569	0.03424
26.9	850	26.9	826.669	0.03577
27	860	27	824.05	0.03386
27.1	730	27.1	822.488	0.03272
27.2	830	27.2	822.039	0.03239
27.3	1000	27.3	818.771	0.03001
27.4	720	27.4	817.634	0.02918
27.5	890	27.5	817.491	0.02908
27.6	710	27.6	817.062	0.02876
27.7	900	27.7	818.049	0.02948
27.8	830	27.8	818.839	0.03006
27.9	640	27.9	818.215	0.0296
28	980	28	814.838	0.02714
28.1	740	28.1	816.749	0.02854
28.2	740	28.2	816.547	0.02839
28.3	820	28.3	815.853	0.02788
28.4	810	28.4	815.952	0.02796
28.5	820	28.5	817.623	0.02917
28.6	880	28.6	817.143	0.02882
28.7	700	28.7	821.216	0.03179
28.8	840	28.8	817.678	0.02921
28.9	780	28.9	815.924	0.02793
29	900	29	815.681	0.02776
29.1	820	29.1	815.199	0.02741
29.2	1000	29.2	815.659	0.02774
29.3	770	29.3	819.32	0.03041
29.4	670	29.4	822.998	0.03309
29.5	720	29.5	821.823	0.03223
29.6	800	29.6	822.619	0.03281
29.7	820	29.7	823.627	0.03355
29.8	820	29.8	824.232	0.03399
29.9	660	29.9	827.495	0.03637
30	710	30	826.503	0.03564
30.1	850	30.1	827.912	0.03667
30.2	730	30.2	826.068	0.03533
30.3	850	30.3	826.306	0.0355
30.4	830	30.4	825.593	0.03498
30.5	740	30.5	827.051	0.03604
30.6	830	30.6	825.999	0.03528
30.7	850	30.7	826.339	0.03553
30.8	910	30.8	824.816	0.03442
30.9	940	30.9	827.266	0.0362
31	820	31	828.509	0.03711
31.1	770	31.1	825.039	0.03458
31.2	930	31.2	823.382	0.03337
31.3	740	31.3	823.48	0.03344
31.4	820	31.4	822.092	0.03243
31.5	900	31.5	824.634	0.03428
31.6	720	31.6	827.109	0.03609
31.7	890	31.7	827.93	0.03668
31.8	860	31.8	827.1	0.03608
31.9	650	31.9	830.56	0.0386
32	910	32	829.006	0.03747
32.1	860	32.1	833.168	0.0405
32.2	880	32.2	834.121	0.0412
32.3	980	32.3	833.386	0.04066
32.4	950	32.4	837.455	0.04363
32.5	820	32.5	835.539	0.04223
32.6	870	32.6	839.097	0.04482
32.7	830	32.7	839.66	0.04523
32.8	850	32.8	840.206	0.04563
32.9	870	32.9	844.02	0.04841
33	890	33	840.933	0.04616
33.1	900	33.1	843.265	0.04786
33.2	810	33.2	843.43	0.04798
33.3	880	33.3	842.99	0.04766
33.4	760	33.4	842.386	0.04722
33.5	820	33.5	843.995	0.04839
33.6	770	33.6	843.922	0.04834
33.7	850	33.7	845.681	0.04962
33.8	1000	33.8	845.53	0.04951
33.9	1090	33.9	845.279	0.04933
34	930	34	844.905	0.04906
34.1	990	34.1	847.332	0.05083
34.2	810	34.2	846.128	0.04995
34.3	770	34.3	850.847	0.05339
34.4	650	34.4	849.544	0.05244
34.5	840	34.5	849.398	0.05233
34.6	830	34.6	849.354	0.0523
34.7	670	34.7	848.003	0.05131
34.8	700	34.8	848.999	0.05204
34.9	630	34.9	846.343	0.0501
35	780	35	841.857	0.04684
35.1	760	35.1	841.921	0.04688
35.2	900	35.2	840.125	0.04557
35.3	790	35.3	838.65	0.0445
35.4	820	35.4	841.56	0.04662
35.5	850	35.5	841.205	0.04636
35.6	890	35.6	839.287	0.04496
35.7	820	35.7	839.198	0.0449
35.8	920	35.8	838.65	0.0445
35.9	890	35.9	839.499	0.04512
36	750	36	840.193	0.04562
36.1	930	36.1	841.48	0.04656
36.2	940	36.2	841.781	0.04678
36.3	880	36.3	842.887	0.04759
36.4	960	36.4	841.984	0.04693
36.5	750	36.5	838.678	0.04452
36.6	950	36.6	838.804	0.04461
36.7	750	36.7	835.957	0.04253
36.8	860	36.8	836.346	0.04282
36.9	860	36.9	837.03	0.04332
37	1040	37	831.129	0.03902
37.1	670	37.1	830.656	0.03867
37.2	740	37.2	832.991	0.04037
37.3	950	37.3	831.878	0.03956
37.4	810	37.4	834.192	0.04125
37.5	940	37.5	833.64	0.04085
37.6	740	37.6	834.252	0.04129
37.7	750	37.7	836.514	0.04294
37.8	940	37.8	838.857	0.04465
37.9	650	37.9	838.118	0.04411
38	910	38	836.486	0.04292
38.1	890	38.1	836.806	0.04315
38.2	800	38.2	837.675	0.04379
38.3	830	38.3	834.833	0.04172
38.4	920	38.4	834.565	0.04152
38.5	760	38.5	833.591	0.04081
38.6	880	38.6	831.329	0.03916
38.7	820	38.7	831.455	0.03925
38.8	760	38.8	832.221	0.03981
38.9	900	38.9	836.013	0.04258
39	850	39	842.331	0.04718
39.1	780	39.1	846.468	0.0502
39.2	950	39.2	848.928	0.05199
39.3	740	39.3	848.726	0.05184
39.4	920	39.4	847.511	0.05096
39.5	730	39.5	845.712	0.04964
39.6	750	39.6	845.449	0.04945
39.7	910	39.7	845.694	0.04963
39.8	770	39.8	845.161	0.04924
39.9	1020	39.9	844.564	0.04881
40	990	40	841.129	0.0463
40.1	720	40.1	841.152	0.04632
40.2	980	40.2	840.219	0.04564
40.3	840	40.3	839.567	0.04517
40.4	650	40.4	836.526	0.04295
40.5	840	40.5	835.888	0.04248
40.6	850	40.6	837.646	0.04377
40.7	810	40.7	838.831	0.04463
40.8	860	40.8	835.209	0.04199
40.9	830	40.9	836.346	0.04282
41	880	41	835.675	0.04233
41.1	720	41.1	834.691	0.04161
41.2	720	41.2	836.59	0.043
41.3	820	41.3	837.547	0.04369
41.4	760	41.4	839.006	0.04476
41.5	1000	41.5	840.109	0.04556
41.6	860	41.6	838.875	0.04466
41.7	880	41.7	839.477	0.0451
41.8	830	41.8	836.231	0.04274
41.9	780	41.9	836.602	0.04301
42	1010	42	835.452	0.04217
42.1	910	42.1	838.859	0.04465
42.2	670	42.2	837.219	0.04346
42.3	920	42.3	835.534	0.04223
42.4	800	42.4	835.185	0.04197
42.5	980	42.5	834.743	0.04165
42.6	780	42.6	835.918	0.04251
42.7	710	42.7	834.361	0.04137
42.8	650	42.8	835.297	0.04205
42.9	870	42.9	837.341	0.04354
43	960	43	835.853	0.04246
43.1	860	43.1	838.188	0.04416
43.2	840	43.2	838.794	0.0446
43.3	1010	43.3	839.242	0.04493
43.4	920	43.4	840.164	0.0456
43.5	850	43.5	843.234	0.04784
43.6	1000	43.6	843.472	0.04801
43.7	790	43.7	842.638	0.0474
43.8	820	43.8	843.323	0.0479
43.9	770	43.9	841.816	0.04681
44	700	44	842.251	0.04712
44.1	690	44.1	839.343	0.045
44.2	870	44.2	837.926	0.04397
44.3	880	44.3	839.283	0.04496
44.4	910	44.4	838.57	0.04444
44.5	820	44.5	840.046	0.04552
44.6	900	44.6	838.531	0.04441
44.7	860	44.7	838.446	0.04435
44.8	740	44.8	839.471	0.0451
44.9	750	44.9	839.541	0.04515
45	850	45	839.753	0.0453
45.1	750	45.1	844.389	0.04868
45.2	780	45.2	843.137	0.04777
45.3	900	45.3	844.889	0.04904
45.4	960	45.4	844.161	0.04851
45.5	830	45.5	842.425	0.04725
45.6	690	45.6	842.734	0.04747
45.7	760	45.7	841.204	0.04636
45.8	1020	45.8	839.958	0.04545
45.9	810	45.9	839.699	0.04526
46	910	46	841.638	0.04668
46.1	790	46.1	842.901	0.0476
46.2	770	46.2	841.552	0.04661
46.3	850	46.3	840.004	0.04548
46.4	760	46.4	842.498	0.0473
46.5	870	46.5	839.769	0.04531
46.6	820	46.6	845.013	0.04914
46.7	900	46.7	845.301	0.04934
46.8	970	46.8	843.767	0.04823
46.9	840	46.9	840.982	0.0462
47	950	47	840.473	0.04583
47.1	840	47.1	843.554	0.04807
47.2	810	47.2	844.276	0.0486
47.3	870	47.3	842.673	0.04743
47.4	1000	47.4	844.489	0.04875
47.5	880	47.5	843.347	0.04792
47.6	910	47.6	846.835	0.05046
47.7	900	47.7	845.713	0.04965
47.8	730	47.8	845.125	0.04922
47.9	840	47.9	839.578	0.04517
48	780	48	839.235	0.04492
48.1	770	48.1	839.939	0.04544
48.2	870	48.2	839.188	0.04489
48.3	790	48.3	839.368	0.04502
48.4	780	48.4	841.177	0.04634
48.5	720	48.5	844.165	0.04852
48.6	740	48.6	845.597	0.04956
48.7	930	48.7	845.6	0.04956
48.8	770	48.8	847.496	0.05094
48.9	850	48.9	847.031	0.05061
49	860	49	844.679	0.04889
49.1	1050	49.1	842.567	0.04735
49.2	890	49.2	841.393	0.0465
49.3	880	49.3	841.286	0.04642
49.4	810	49.4	841.985	0.04693
49.5	840	49.5	844.181	0.04853
49.6	850	49.6	844.113	0.04848
49.7	760	49.7	846.506	0.05022
49.8	840	49.8	845.242	0.0493
49.9	760	49.9	845.535	0.04952
50	1010	50	841.978	0.04692
50.1	700	50.1	842.299	0.04716
50.2	820	50.2	841.595	0.04664
50.3	880	50.3	840.134	0.04558
50.4	920	50.4	840.878	0.04612
50.5	790	50.5	839.776	0.04532
50.6	830	50.6	840.039	0.04551
50.7	970	50.7	838.608	0.04447
50.8	920	50.8	837.929	0.04397
50.9	910	50.9	839.796	0.04533
51	730	51	841.495	0.04657
51.1	820	51.1	840.763	0.04604
51.2	830	51.2	839.22	0.04491
51.3	830	51.3	836.322	0.0428
51.4	640	51.4	836.808	0.04316
51.5	920	51.5	836.228	0.04273
51.6	620	51.6	836.114	0.04265
51.7	810	51.7	834.519	0.04149
51.8	960	51.8	835.449	0.04216
51.9	1010	51.9	836.899	0.04322
52	810	52	834.361	0.04137
52.1	800	52.1	834.996	0.04184
52.2	870	52.2	836.112	0.04265
52.3	780	52.3	835.906	0.0425
52.4	790	52.4	835.388	0.04212
52.5	870	52.5	837.696	0.0438
52.6	740	52.6	838.909	0.04469
52.7	850	52.7	836.331	0.04281
52.8	730	52.8	837.168	0.04342
52.9	990	52.9	835.618	0.04229
53	860	53	837.054	0.04333
53.1	890	53.1	836.439	0.04289
53.2	900	53.2	835.838	0.04245
53.3	820	53.3	835.369	0.04211
53.4	890	53.4	832.644	0.04012
53.5	730	53.5	833.837	0.04099
53.6	760	53.6	833.506	0.04075
53.7	1020	53.7	830.154	0.03831
53.8	690	53.8	830.301	0.03841
53.9	870	53.9	830.545	0.03859
54	950	54	827.648	0.03648
54.1	860	54.1	827.416	0.03631
54.2	770	54.2	830.6	0.03863
54.3	870	54.3	829.722	0.03799
54.4	830	54.4	831.175	0.03905
54.5	760	54.5	830.101	0.03827
54.6	820	54.6	829.658	0.03794
54.7	730	54.7	829.986	0.03818
54.8	940	54.8	832.168	0.03977
54.9	710	54.9	833.725	0.04091
55	970	55	833.844	0.041
55.1	810	55.1	835.015	0.04185
55.2	770	55.2	831.68	0.03942
55.3	840	55.3	828.817	0.03733
55.4	810	55.4	828.901	0.03739
55.5	1010	55.5	828.835	0.03734
55.6	800	55.6	824.136	0.03392
55.7	760	55.7	824.758	0.03437
55.8	760	55.8	826.212	0.03543
55.9	850	55.9	829.126	0.03756
56	650	56	829.892	0.03812
56.1	910	56.1	829.585	0.03789
56.2	850	56.2	829.868	0.0381
56.3	920	56.3	827.143	0.03611
56.4	770	56.4	829.358	0.03773
56.5	740	56.5	825.72	0.03507
56.6	810	56.6	825.108	0.03463
56.7	860	56.7	822.958	0.03306
56.8	770	56.8	820.524	0.03129
56.9	810	56.9	821.425	0.03194
57	960	57	828.049	0.03677
57.1	870	57.1	827.62	0.03646
57.2	730	57.2	828.432	0.03705
57.3	780	57.3	829.029	0.03749
57.4	860	57.4	824.17	0.03394
57.5	810	57.5	825.167	0.03467
57.6	770	57.6	827.624	0.03646
57.7	1070	57.7	827.92	0.03668
57.8	850	57.8	825.934	0.03523
57.9	840	57.9	824.554	0.03422
58	740	58	826.045	0.03531
58.1	810	58.1	826.365	0.03554
58.2	790	58.2	825.925	0.03522
58.3	880	58.3	828.403	0.03703
58.4	960	58.4	831.02	0.03894
58.5	680	58.5	831.617	0.03937
58.6	700	58.6	830.395	0.03848
58.7	910	58.7	828.892	0.03739
58.8	870	58.8	830.374	0.03847
58.9	700	58.9	829.233	0.03763
59	990	59	829.608	0.03791
59.1	830	59.1	830.308	0.03842
59.2	800	59.2	833.143	0.04048
59.3	930	59.3	831.712	0.03944
59.4	770	59.4	831.385	0.0392
59.5	870	59.5	830.875	0.03883
59.6	860	59.6	830.191	0.03833
59.7	820	59.7	830.177	0.03832
59.8	590	59.8	829.303	0.03769
59.9	690	59.9	832.482	0.04
60	690	60	831.365	0.03919
60.1	870	60.1	835.027	0.04186
60.2	870	60.2	834.093	0.04118
60.3	960	60.3	833.954	0.04108
60.4	830	60.4	834	0.04111
60.5	890	60.5	831.719	0.03945
60.6	1090	60.6	834.941	0.04179
60.7	780	60.7	833.945	0.04107
60.8	870	60.8	831.048	0.03896
60.9	730	60.9	828.922	0.03741
61	870	61	830.59	0.03862
61.1	760	61.1	828.869	0.03737
61.2	800	61.2	828.395	0.03702
61.3	1020	61.3	828.764	0.03729
61.4	690	61.4	828.931	0.03741
61.5	880	61.5	826.689	0.03578
61.6	960	61.6	823.716	0.03361
61.7	760	61.7	821.127	0.03173
61.8	960	61.8	819.914	0.03084
61.9	900	61.9	820.888	0.03155
62	570	62	819.941	0.03086
62.1	840	62.1	821.06	0.03168
62.2	740	62.2	823.439	0.03341
62.3	820	62.3	821.682	0.03213
62.4	1110	62.4	818.733	0.02998
62.5	730	62.5	818.431	0.02976
62.6	700	62.6	821.134	0.03173
62.7	700	62.7	820.754	0.03146
62.8	960	62.8	823.324	0.03333
62.9	800	62.9	825.436	0.03487
63	870	63	825.545	0.03495
63.1	830	63.1	822.975	0.03307
63.2	920	63.2	822.604	0.0328
63.3	740	63.3	822.731	0.0329
63.4	640	63.4	821.847	0.03225
63.5	840	63.5	823.838	0.0337
63.6	800	63.6	820.093	0.03097
63.7	840	63.7	818.145	0.02955
63.8	910	63.8	818.421	0.02975
63.9	760	63.9	816.712	0.02851
64	830	64	812.079	0.02513
64.1	900	64.1	814.465	0.02687
64.2	670	64.2	812.226	0.02524
64.3	860	64.3	811.355	0.02461
64.4	890	64.4	815.13	0.02736
64.5	870	64.5	815.141	0.02736
64.6	810	64.6	816.473	0.02834
64.7	820	64.7	817.572	0.02914
64.8	780	64.8	818.111	0.02953
64.9	710	64.9	815.633	0.02772
65	760	65	813.327	0.02604
65.1	690	65.1	810.868	0.02425
65.2	840	65.2	810.07	0.02367
65.3	740	65.3	811.74	0.02489
65.4	790	65.4	811.115	0.02443
65.5	920	65.5	812.481	0.02543
65.6	760	65.6	814.995	0.02726
65.7	840	65.7	818.501	0.02981
65.8	930	65.8	820.084	0.03097
65.9	880	65.9	823.867	0.03372
66	710	66	823.894	0.03374
66.1	720	66.1	825.886	0.0352
66.2	890	66.2	825.161	0.03467
66.3	780	66.3	824.848	0.03444
66.4	870	66.4	828.814	0.03733
66.5	890	66.5	828.297	0.03695
66.6	910	66.6	828.193	0.03688
66.7	960	66.7	832.245	0.03983
66.8	930	66.8	833.527	0.04076
66.9	690	66.9	836.12	0.04265
67	850	67	838.124	0.04411
67.1	870	67.1	836.213	0.04272
67.2	700	67.2	834.62	0.04156
67.3	830	67.3	834.676	0.0416
67.4	960	67.4	835.059	0.04188
67.5	870	67.5	840.085	0.04554
67.6	610	67.6	838.732	0.04456
67.7	760	67.7	839.376	0.04503
67.8	870	67.8	838.081	0.04408
67.9	690	67.9	842.168	0.04706
68	810	68	839.239	0.04493
68.1	890	68.1	835.513	0.04221
68.2	810	68.2	840.046	0.04552
68.3	750	68.3	841.794	0.04679
68.4	910	68.4	843.154	0.04778
68.5	810	68.5	841.624	0.04667
68.6	920	68.6	841.273	0.04641
68.7	810	68.7	843.333	0.04791
68.8	870	68.8	843.179	0.0478
68.9	980	68.9	845.982	0.04984
69	1020	69	845.968	0.04983
69.1	850	69.1	845.121	0.04921
69.2	1020	69.2	844.71	0.04891
69.3	910	69.3	840.654	0.04596
69.4	730	69.4	837.776	0.04386
69.5	820	69.5	837.847	0.04391
69.6	830	69.6	839.769	0.04531
69.7	840	69.7	840.001	0.04548
69.8	840	69.8	838.773	0.04459
69.9	800	69.9	837.597	0.04373
70	870	70	835.463	0.04217
70.1	870	70.1	835.109	0.04192
70.2	940	70.2	835.183	0.04197
70.3	780	70.3	834.6	0.04155
70.4	1040	70.4	832.913	0.04032
70.5	790	70.5	830.572	0.03861
70.6	770	70.6	830.867	0.03883
70.7	920	70.7	827.71	0.03652
70.8	750	70.8	827.266	0.0362
70.9	680	70.9	829.098	0.03754
71	780	71	829.938	0.03815
71.1	780	71.1	828.297	0.03695
71.2	850	71.2	825.02	0.03456
71.3	860	71.3	826.025	0.0353
71.4	800	71.4	826.314	0.03551
71.5	770	71.5	826.766	0.03584
71.6	930	71.6	826.243	0.03546
71.7	740	71.7	824.062	0.03387
71.8	720	71.8	825.317	0.03478
71.9	830	71.9	826.622	0.03573
72	820	72	823.218	0.03325
72.1	740	72.1	823.505	0.03346
72.2	980	72.2	825.827	0.03515
72.3	770	72.3	822.978	0.03308
72.4	820	72.4	820.624	0.03136
72.5	810	72.5	822.207	0.03251
72.6	870	72.6	824.877	0.03446
72.7	690	72.7	821.521	0.03201
72.8	800	72.8	820.035	0.03093
72.9	690	72.9	819.18	0.03031
73	1010	73	816.813	0.02858
73.1	1160	73.1	817.936	0.0294
73.2	570	73.2	818.662	0.02993
73.3	840	73.3	818.177	0.02958
73.4	680	73.4	814.131	0.02663
73.5	750	73.5	814.932	0.02721
73.6	860	73.6	812.143	0.02518
73.7	650	73.7	811.231	0.02451
73.8	830	73.8	810.902	0.02427
73.9	700	73.9	808.776	0.02273
74	730	74	810.095	0.02369
74.1	850	74.1	813.359	0.02607
74.2	900	74.2	814.829	0.02714
74.3	920	74.3	817.382	0.029
74.4	1040	74.4	817.772	0.02928
74.5	890	74.5	819.351	0.03043
74.6	750	74.6	820.74	0.03144
74.7	800	74.7	819.825	0.03078
74.8	910	74.8	821.388	0.03192
74.9	870	74.9	822.949	0.03305
75	860	75	822.047	0.0324
75.1	780	75.1	823.351	0.03335
75.2	660	75.2	823.79	0.03367
75.3	840	75.3	825.264	0.03474
75.4	810	75.4	825.305	0.03477
75.5	900	75.5	831.281	0.03913
75.6	860	75.6	830.773	0.03876
75.7	940	75.7	830.538	0.03859
75.8	840	75.8	833.997	0.04111
75.9	780	75.9	837.519	0.04367
76	800	76	837.911	0.04396
76.1	790	76.1	840.439	0.0458
76.2	900	76.2	840.776	0.04605
76.3	780	76.3	841.205	0.04636
76.4	710	76.4	842.688	0.04744
76.5	780	76.5	844.78	0.04897
76.6	870	76.6	847.854	0.05121
76.7	1020	76.7	850.431	0.05308
76.8	860	76.8	852.369	0.0545
76.9	840	76.9	853.278	0.05516
77	920	77	857.178	0.058
77.1	830	77.1	857.395	0.05816
77.2	710	77.2	857.823	0.05847
77.3	880	77.3	862.48	0.06187
77.4	980	77.4	862.514	0.06189
77.5	860	77.5	862.663	0.062
77.6	700	77.6	863.252	0.06243
77.7	830	77.7	865.724	0.06423
77.8	840	77.8	862.223	0.06168
77.9	910	77.9	863.823	0.06284
78	830	78	862.099	0.06159
78.1	700	78.1	864.728	0.0635
78.2	800	78.2	868.87	0.06652
78.3	800	78.3	865.443	0.06402
78.4	980	78.4	861.937	0.06147
78.5	820	78.5	860.782	0.06063
78.6	970	78.6	863.313	0.06247
78.7	970	78.7	865.445	0.06403
78.8	830	78.8	864.644	0.06344
78.9	1020	78.9	864.661	0.06346
79	920	79	862.922	0.06219
79.1	850	79.1	861.697	0.06129
79.2	810	79.2	860.849	0.06068
79.3	920	79.3	861.288	0.061
79.4	980	79.4	860.031	0.06008
79.5	720	79.5	864.822	0.06357
79.6	810	79.6	866.429	0.06474
79.7	980	79.7	866.024	0.06445
79.8	830	79.8	866.206	0.06458
79.9	830	79.9	867.983	0.06588
80	960	80	868.051	0.06593
80.1	890	80.1	868.346	0.06614
80.2	960	80.2	869.853	0.06724
80.3	980	80.3	870.732	0.06788
80.4	930	80.4	871.512	0.06845
80.5	800	80.5	871.68	0.06857
80.6	1000	80.6	871.087	0.06814
80.7	970	80.7	871.01	0.06808
80.8	880	80.8	874.432	0.07058
80.9	700	80.9	871.652	0.06855
81	820	81	871.667	0.06856
81.1	760	81.1	871.314	0.0683
81.2	900	81.2	869.209	0.06677
81.3	970	81.3	867.778	0.06573
81.4	920	81.4	868.361	0.06615
81.5	820	81.5	867.364	0.06542
81.6	710	81.6	865.188	0.06384
81.7	900	81.7	865.831	0.06431
81.8	750	81.8	866.528	0.06482
81.9	780	81.9	865.291	0.06391
82	670	82	863.899	0.0629
82.1	900	82.1	863.302	0.06246
82.2	800	82.2	860.729	0.06059
82.3	750	82.3	855.932	0.05709
82.4	850	82.4	854.287	0.05589
82.5	890	82.5	856.446	0.05747
82.6	850	82.6	856.365	0.05741
82.7	780	82.7	852.725	0.05476
82.8	1000	82.8	851.186	0.05363
82.9	760	82.9	850.177	0.0529
83	860	83	852.303	0.05445
83.1	890	83.1	852.144	0.05433
83.2	970	83.2	848.895	0.05196
83.3	900	83.3	845.332	0.04937
83.4	1180	83.4	845.148	0.04923
83.5	870	83.5	846.845	0.05047
83.6	670	83.6	843.189	0.04781
83.7	790	83.7	842.324	0.04718
83.8	760	83.8	841.949	0.0469
83.9	870	83.9	838.864	0.04465
84	850	84	837.095	0.04336
84.1	830	84.1	835.681	0.04233
84.2	920	84.2	833.809	0.04097
84.3	890	84.3	833.918	0.04105
84.4	1040	84.4	833.223	0.04054
84.5	770	84.5	835.44	0.04216
84.6	840	84.6	831.95	0.03961
84.7	830	84.7	831.959	0.03962
84.8	830	84.8	833.649	0.04085
84.9	830	84.9	831.933	0.0396
85	910	85	829.898	0.03812
85.1	890	85.1	831.014	0.03893
85.2	720	85.2	829.413	0.03777
85.3	610	85.3	832.017	0.03966
85.4	770	85.4	831.489	0.03928
85.5	770	85.5	829.807	0.03805
85.6	910	85.6	829.536	0.03786
85.7	840	85.7	829.661	0.03795
85.8	680	85.8	831.958	0.03962
85.9	1000	85.9	832.534	0.04004
86	750	86	830.604	0.03863
86.1	780	86.1	829.988	0.03818
86.2	880	86.2	823.845	0.03371
86.3	950	86.3	825.277	0.03475
86.4	690	86.4	827.644	0.03648
86.5	700	86.5	828.632	0.0372
86.6	830	86.6	829.018	0.03748
86.7	720	86.7	827.284	0.03621
86.8	870	86.8	827.269	0.0362
86.9	850	86.9	824.759	0.03437
87	840	87	822.509	0.03273
87.1	870	87.1	819.239	0.03035
87.2	920	87.2	818.883	0.03009
87.3	950	87.3	819.362	0.03044
87.4	910	87.4	818.109	0.02953
87.5	760	87.5	819.725	0.03071
87.6	790	87.6	818.745	0.02999
87.7	860	87.7	817.821	0.02932
87.8	840	87.8	815.099	0.02733
87.9	810	87.9	817.755	0.02927
88	660	88	812.522	0.02546
88.1	720	88.1	811.285	0.02455
88.2	780	88.2	808.342	0.02241
88.3	890	88.3	808.989	0.02288
88.4	650	88.4	810.659	0.0241
88.5	690	88.5	816.544	0.02839
88.6	890	88.6	815.618	0.02771
88.7	860	88.7	813.912	0.02647
88.8	840	88.8	811.519	0.02472
88.9	890	88.9	810.746	0.02416
89	1010	89	810.277	0.02382
89.1	910	89.1	809.649	0.02336
89.2	880	89.2	810.245	0.0238
89.3	700	89.3	811.769	0.02491
89.4	860	89.4	814.083	0.02659
89.5	730	89.5	817.576	0.02914
89.6	850	89.6	817.738	0.02926
89.7	690	89.7	820.83	0.03151
89.8	740	89.8	822.256	0.03255
89.9	820	89.9	820.174	0.03103
90	840	90	820.727	0.03144
90.1	760	90.1	820.675	0.0314
90.2	880	90.2	823.57	0.03351
90.3	670	90.3	823.914	0.03376
90.4	910	90.4	819.128	0.03027
90.5	960	90.5	817.11	0.0288
90.6	740	90.6	813.997	0.02653
90.7	920	90.7	815.335	0.02751
90.8	760	90.8	817.695	0.02923
90.9	790	90.9	813.433	0.02612
91	770	91	816.847	0.02861
91.1	790	91.1	816.418	0.02829
91.2	1110	91.2	814.462	0.02687
91.3	750	91.3	816.403	0.02828
91.4	760	91.4	817.59	0.02915
91.5	810	91.5	815.006	0.02727
91.6	750	91.6	813.891	0.02645
91.7	770	91.7	815.981	0.02798
91.8	840	91.8	815.32	0.02749
91.9	860	91.9	815.606	0.0277
92	870	92	812.833	0.02568
92.1	820	92.1	812.927	0.02575
92.2	850	92.2	813.392	0.02609
92.3	690	92.3	812.903	0.02573
92.4	740	92.4	815.087	0.02732
92.5	630	92.5	819.413	0.03048
92.6	840	92.6	817.35	0.02897
92.7	800	92.7	817.684	0.02922
92.8	850	92.8	818.067	0.0295
92.9	710	92.9	818.571	0.02986
93	1010	93	818.133	0.02954
93.1	850	93.1	816.729	0.02852
93.2	1010	93.2	815.16	0.02738
93.3	870	93.3	812.608	0.02552
93.4	740	93.4	813.658	0.02628
93.5	750	93.5	810.576	0.02404
93.6	920	93.6	808.558	0.02257
93.7	770	93.7	810.659	0.0241
93.8	930	93.8	812.2	0.02522
93.9	790	93.9	811.753	0.02489
94	880	94	811.968	0.02505
94.1	880	94.1	815.169	0.02738
94.2	780	94.2	817.167	0.02884
94.3	810	94.3	818.344	0.0297
94.4	730	94.4	818.491	0.02981
94.5	810	94.5	821.776	0.0322
94.6	770	94.6	822.695	0.03287
94.7	630	94.7	825.268	0.03474
94.8	720	94.8	824.456	0.03415
94.9	960	94.9	823.808	0.03368
95	790	95	825.602	0.03499
95.1	920	95.1	826.062	0.03532
95.2	710	95.2	829.329	0.0377
95.3	700	95.3	830.509	0.03856
95.4	920	95.4	828.672	0.03723
95.5	890	95.5	829.803	0.03805
95.6	970	95.6	830.926	0.03887
95.7	820	95.7	830.267	0.03839
95.8	680	95.8	831.629	0.03938
95.9	960	95.9	832.728	0.04018
96	770	96	834.393	0.0414
96.1	780	96.1	835.435	0.04216
96.2	910	96.2	837.736	0.04383
96.3	750	96.3	842.498	0.0473
96.4	880	96.4	843.076	0.04772
96.5	880	96.5	846.165	0.04997
96.6	780	96.6	847.62	0.05104
96.7	680	96.7	848.269	0.05151
96.8	740	96.8	846.699	0.05036
96.9	820	96.9	846.918	0.05052
97	1020	97	847.612	0.05103
97.1	830	97.1	847.086	0.05065
97.2	840	97.2	844.423	0.04871
97.3	970	97.3	846.606	0.0503
97.4	840	97.4	847.747	0.05113
97.5	660	97.5	845.922	0.0498
97.6	940	97.6	844.132	0.04849
97.7	810	97.7	843.762	0.04822
97.8	880	97.8	842.923	0.04761
97.9	860	97.9	843.651	0.04814
98	900	98	841.416	0.04651
98.1	810	98.1	842.805	0.04753
98.2	870	98.2	842.024	0.04696
98.3	1000	98.3	841.85	0.04683
98.4	880	98.4	843.698	0.04818
98.5	920	98.5	839.224	0.04492
98.6	880	98.6	839.332	0.04499
98.7	800	98.7	842.136	0.04704
98.8	810	98.8	841.032	0.04623
98.9	930	98.9	843.48	0.04802
99	950	99	843.934	0.04835
99.1	890	99.1	844.35	0.04865
99.2	890	99.2	847.121	0.05067
99.3	930	99.3	847.35	0.05084
99.4	820	99.4	848.42	0.05162
99.5	760	99.5	844.646	0.04887
99.6	780	99.6	844.125	0.04849
99.7	780	99.7	842.917	0.04761
99.8	840	99.8	837.424	0.0436
99.9	870	99.9	834.052	0.04115
100	780	100	837.441	0.04362
100.1	890	100.1	834.451	0.04144
100.2	610	100.2	834.694	0.04161
100.3	860	100.3	833.084	0.04044
100.4	850	100.4	826.221	0.03544
100.5	890	100.5	827.636	0.03647
100.6	960	100.6	825.642	0.03502
100.7	870	100.7	826.596	0.03571
100.8	920	100.8	828.156	0.03685
100.9	780	100.9	826.591	0.03571
101	760	101	826.906	0.03594
101.1	770	101.1	827.207	0.03616
101.2	690	101.2	826.809	0.03587
101.3	850	101.3	826.67	0.03577
101.4	780	101.4	826.01	0.03529
101.5	600	101.5	826.528	0.03566
101.6	740	101.6	826.308	0.0355
101.7	720	101.7	826.126	0.03537
101.8	880	101.8	820.447	0.03123
101.9	830	101.9	814.822	0.02713
102	820	102	812.416	0.02538
102.1	920	102.1	812.058	0.02512
102.2	1030	102.2	811.186	0.02448
102.3	740	102.3	811.023	0.02436
102.4	630	102.4	812.408	0.02537
102.5	860	102.5	810.255	0.0238
102.6	730	102.6	807.156	0.02154
102.7	830	102.7	806.875	0.02134
102.8	820	102.8	804.551	0.01965
102.9	760	102.9	803.986	0.01923
103	810	103	805.516	0.02035
103.1	870	103.1	804.165	0.01936
103.2	870	103.2	803.118	0.0186
103.3	1010	103.3	805.142	0.02008
103.4	750	103.4	808.374	0.02243
103.5	1050	103.5	812.295	0.02529
103.6	750	103.6	811.493	0.02471
103.7	730	103.7	812.091	0.02514
103.8	840	103.8	811.96	0.02505
103.9	760	103.9	813.612	0.02625
104	750	104	814.226	0.0267
104.1	840	104.1	812.559	0.02548
104.2	680	104.2	815.029	0.02728
104.3	740	104.3	816.931	0.02867
104.4	700	104.4	820.93	0.03158
104.5	940	104.5	820.223	0.03107
104.6	800	104.6	817.713	0.02924
104.7	800	104.7	819.462	0.03051
104.8	940	104.8	819.14	0.03028
104.9	880	104.9	818.579	0.02987
105	660	105	821.33	0.03187
105.1	920	105.1	822.04	0.03239
105.2	840	105.2	824.464	0.03416
105.3	750	105.3	823.373	0.03336
105.4	1090	105.4	825.97	0.03526
105.5	760	105.5	826.422	0.03559
105.6	970	105.6	826.111	0.03536
105.7	870	105.7	827.689	0.03651
105.8	680	105.8	828.848	0.03735
105.9	730	105.9	830.155	0.03831
106	880	106	829.925	0.03814
106.1	690	106.1	830.627	0.03865
106.2	730	106.2	828.752	0.03728
106.3	840	106.3	827.552	0.03641
106.4	710	106.4	829.046	0.0375
106.5	750	106.5	829.274	0.03766
106.6	800	106.6	824.03	0.03384
106.7	690	106.7	820.841	0.03152
106.8	950	106.8	818.256	0.02963
106.9	1010	106.9	818.962	0.03015
107	880	107	821.386	0.03192
107.1	960	107.1	821.594	0.03207
107.2	820	107.2	824.022	0.03384
107.3	780	107.3	826.222	0.03544
107.4	810	107.4	825.008	0.03456
107.5	930	107.5	824.383	0.0341
107.6	810	107.6	824.433	0.03414
107.7	900	107.7	822.675	0.03286
107.8	920	107.8	822.348	0.03262
107.9	880	107.9	823.86	0.03372
108	720	108	821.836	0.03224
108.1	960	108.1	818.008	0.02945
108.2	860	108.2	816.256	0.02818
108.3	710	108.3	817.337	0.02896
108.4	760	108.4	819.64	0.03064
108.5	590	108.5	817.378	0.02899
108.6	950	108.6	821.251	0.03182
108.7	830	108.7	820.221	0.03107
108.8	800	108.8	818.975	0.03016
108.9	680	108.9	818.224	0.02961
109	870	109	816.976	0.0287
109.1	1070	109.1	816.565	0.0284
109.2	750	109.2	818.151	0.02956
109.3	790	109.3	816.339	0.02824
109.4	690	109.4	817.095	0.02879
109.5	900	109.5	816.919	0.02866
109.6	970	109.6	818.992	0.03017
109.7	700	109.7	818.283	0.02965
109.8	830	109.8	817.41	0.02902
109.9	910	109.9	819.699	0.03069
110	720	110	822.281	0.03257
110.1	760	110.1	819.067	0.03023
110.2	750	110.2	820.984	0.03162
110.3	690	110.3	818.462	0.02978
110.4	670	110.4	816.082	0.02805
110.5	800	110.5	819.859	0.0308
110.6	900	110.6	818.63	0.02991
110.7	860	110.7	819.23	0.03034
110.8	810	110.8	819.681	0.03067
110.9	860	110.9	816.49	0.02835
111	830	111	816.596	0.02842
111.1	740	111.1	819.387	0.03046
111.2	920	111.2	816.899	0.02865
111.3	790	111.3	815.213	0.02742
111.4	760	111.4	814.741	0.02707
111.5	770	111.5	813.92	0.02647
111.6	950	111.6	810.103	0.02369
111.7	950	111.7	810.489	0.02397
111.8	890	111.8	809.917	0.02356
111.9	830	111.9	809.949	0.02358
112	660	112	812.271	0.02527
112.1	790	112.1	816.872	0.02863
112.2	740	112.2	820.642	0.03137
112.3	880	112.3	820.18	0.03104
112.4	830	112.4	821.158	0.03175
112.5	660	112.5	821.576	0.03205
112.6	830	112.6	824.244	0.034
112.7	820	112.7	824.707	0.03434
112.8	820	112.8	824.552	0.03422
112.9	680	112.9	827.972	0.03672
113	850	113	830.93	0.03887
113.1	1030	113.1	828.375	0.03701
113.2	970	113.2	831.419	0.03923
113.3	790	113.3	831.958	0.03962
113.4	860	113.4	830.593	0.03863
113.5	920	113.5	830.756	0.03874
113.6	820	113.6	825.748	0.03509
113.7	860	113.7	827.358	0.03627
113.8	850	113.8	828.512	0.03711
113.9	930	113.9	826.081	0.03534
114	890	114	827.129	0.0361
114.1	820	114.1	828.861	0.03736
114.2	770	114.2	832.897	0.0403
114.3	830	114.3	831.51	0.03929
114.4	700	114.4	833.464	0.04072
114.5	700	114.5	830.701	0.0387
114.6	780	114.6	833.018	0.04039
114.7	830	114.7	833.545	0.04078
114.8	840	114.8	832.476	0.04
114.9	770	114.9	832.46	0.03999
115	690	115	836.243	0.04274
115.1	850	115.1	836.66	0.04305
115.2	760	115.2	836.494	0.04293
115.3	990	115.3	835.125	0.04193
115.4	900	115.4	834.965	0.04181
115.5	840	115.5	835.335	0.04208
115.6	860	115.6	836.451	0.04289
115.7	960	115.7	838.265	0.04422
115.8	890	115.8	838.533	0.04441
115.9	950	115.9	839.405	0.04505
116	770	116	839.266	0.04495
116.1	730	116.1	839.237	0.04493
116.2	890	116.2	841.259	0.0464
116.3	870	116.3	842.562	0.04735
116.4	900	116.4	839.322	0.04499
116.5	790	116.5	839.822	0.04535
116.6	1030	116.6	837.164	0.04341
116.7	800	116.7	842.104	0.04701
116.8	740	116.8	846.251	0.05004
116.9	960	116.9	845.64	0.04959
117	890	117	844.535	0.04879
117.1	610	117.1	845.492	0.04948
117.2	740	117.2	844.982	0.04911
117.3	890	117.3	842.107	0.04702
117.4	750	117.4	841.75	0.04676
117.5	810	117.5	840.837	0.04609
117.6	780	117.6	840.671	0.04597
117.7	810	117.7	841.442	0.04653
117.8	950	117.8	843.128	0.04776
117.9	740	117.9	844.2	0.04854
118	730	118	843.65	0.04814
118.1	940	118.1	843.773	0.04823
118.2	810	118.2	845.562	0.04954
118.3	890	118.3	849.755	0.05259
118.4	870	118.4	850.841	0.05338
118.5	810	118.5	850.933	0.05345
118.6	980	118.6	855.398	0.0567
118.7	900	118.7	853.712	0.05548
118.8	820	118.8	853.876	0.05559
118.9	1040	118.9	854.204	0.05583
119	680	119	857.045	0.0579
119.1	810	119.1	858.118	0.05869
119.2	870	119.2	856.872	0.05778
119.3	930	119.3	856.334	0.05739
119.4	740	119.4	857.148	0.05798
119.5	950	119.5	852.85	0.05485
119.6	820	119.6	850.665	0.05325
119.7	1030	119.7	848.508	0.05168
119.8	880	119.8	848.106	0.05139
119.9	940	119.9	849.372	0.05231
120	770	120	848.089	0.05138
120.1	800	120.1	846.53	0.05024
120.2	870	120.2	846.509	0.05023
120.3	940	120.3	844.986	0.04912
120.4	790	120.4	846.964	0.05056
120.5	710	120.5	847.357	0.05084
120.6	770	120.6	844.131	0.04849
120.7	820	120.7	845.928	0.0498
120.8	890	120.8	847.063	0.05063
120.9	800	120.9	845.805	0.04971
121	920	121	846.914	0.05052
121.1	890	121.1	846.038	0.04988
121.2	650	121.2	845.168	0.04925
121.3	870	121.3	843.461	0.048
121.4	1060	121.4	843.317	0.0479
121.5	780	121.5	841.923	0.04688
121.6	1000	121.6	838.585	0.04445
121.7	670	121.7	839.774	0.04532
121.8	720	121.8	839.431	0.04507
121.9	990	121.9	836.726	0.0431
122	980	122	835.505	0.04221
122.1	660	122.1	835.996	0.04256
122.2	870	122.2	834.149	0.04122
122.3	980	122.3	832.067	0.0397
122.4	960	122.4	830.994	0.03892
122.5	960	122.5	824.908	0.03448
122.6	730	122.6	823.382	0.03337
122.7	820	122.7	821.496	0.032
122.8	740	122.8	819.702	0.03069
122.9	770	122.9	820.213	0.03106
123	720	123	820.165	0.03103
123.1	830	123.1	815.891	0.02791
123.2	910	123.2	813.586	0.02623
123.3	700	123.3	812.061	0.02512
123.4	720	123.4	813.585	0.02623
123.5	850	123.5	812.289	0.02529
123.6	610	123.6	812.151	0.02519
123.7	920	123.7	813.501	0.02617
123.8	840	123.8	813.502	0.02617
123.9	820	123.9	813.906	0.02646
124	730	124	816.715	0.02851
124.1	810	124.1	813.581	0.02623
124.2	900	124.2	811.818	0.02494
124.3	800	124.3	810.142	0.02372
124.4	760	124.4	810.426	0.02393
124.5	970	124.5	806.934	0.02138
124.6	820	124.6	806.292	0.02091
124.7	890	124.7	805.95	0.02067
124.8	820	124.8	808.696	0.02267
124.9	710	124.9	809.95	0.02358
125	800	125	809.039	0.02292
125.1	720	125.1	806.883	0.02135
125.2	760	125.2	807.232	0.0216
125.3	760	125.3	808.715	0.02268
125.4	750	125.4	809.583	0.02331
125.5	770	125.5	808.524	0.02254
125.6	960	125.6	809.5	0.02325
125.7	640	125.7	809.154	0.023
125.8	780	125.8	810.435	0.02393
125.9	880	125.9	810.379	0.02389
126	790	126	808.666	0.02264
126.1	740	126.1	809.469	0.02323
126.2	680	126.2	812.264	0.02527
126.3	890	126.3	808.838	0.02277
126.4	770	126.4	809.932	0.02357
126.5	890	126.5	814.14	0.02663
126.6	920	126.6	811.437	0.02466
126.7	870	126.7	814.728	0.02706
126.8	750	126.8	811.837	0.02496
126.9	840	126.9	810.878	0.02426
127	970	127	812.96	0.02577
127.1	800	127.1	816.479	0.02834
127.2	660	127.2	815.47	0.0276
127.3	780	127.3	815.718	0.02778
127.4	860	127.4	820.248	0.03109
127.5	1070	127.5	822.711	0.03288
127.6	830	127.6	826.976	0.03599
127.7	820	127.7	825.201	0.0347
127.8	840	127.8	826.116	0.03536
127.9	830	127.9	827.351	0.03626
128	650	128	829.496	0.03783
128.1	910	128.1	828.732	0.03727
128.2	1000	128.2	829.086	0.03753
128.3	830	128.3	828.316	0.03697
128.4	700	128.4	828.339	0.03698
128.5	870	128.5	827.814	0.0366
128.6	730	128.6	827.976	0.03672
128.7	800	128.7	823.929	0.03377
128.8	820	128.8	825.788	0.03512
128.9	710	128.9	827.229	0.03617
129	770	129	825.609	0.03499
129.1	810	129.1	824.18	0.03395
129.2	840	129.2	824.747	0.03437
129.3	900	129.3	826.931	0.03596
129.4	840	129.4	824.906	0.03448
129.5	910	129.5	824.825	0.03442
129.6	940	129.6	828.017	0.03675
129.7	800	129.7	828.177	0.03686
129.8	810	129.8	829.168	0.03759
129.9	770	129.9	829.225	0.03763
130	990	130	827.758	0.03656
130.1	920	130.1	828.417	0.03704
130.2	780	130.2	826.754	0.03583
130.3	770	130.3	826.321	0.03551
130.4	890	130.4	823.227	0.03326
130.5	880	130.5	822.803	0.03295
130.6	650	130.6	824.373	0.03409
130.7	780	130.7	825.062	0.0346
130.8	710	130.8	823.356	0.03335
130.9	870	130.9	822.47	0.03271
131	900	131	824.492	0.03418
131.1	860	131.1	825.473	0.03489
131.2	700	131.2	822.047	0.0324
131.3	870	131.3	819.986	0.0309
131.4	780	131.4	819.642	0.03064
131.5	770	131.5	816.026	0.02801
131.6	970	131.6	817.95	0.02941
131.7	800	131.7	820.149	0.03101
131.8	890	131.8	820.45	0.03123
131.9	800	131.9	819.22	0.03034
132	870	132	816.844	0.0286
132.1	780	132.1	819.41	0.03048
132.2	760	132.2	819.19	0.03032
132.3	880	132.3	816.996	0.02872
132.4	710	132.4	813.396	0.02609
132.5	840	132.5	811.778	0.02491
132.6	730	132.6	814.085	0.02659
132.7	910	132.7	814.273	0.02673
132.8	820	132.8	812.633	0.02554
132.9	710	132.9	813.465	0.02614
133	660	133	813.017	0.02582
133.1	790	133.1	811.988	0.02507
133.2	820	133.2	813.081	0.02586
133.3	990	133.3	815.884	0.02791
133.4	730	133.4	817.453	0.02905
133.5	770	133.5	815.927	0.02794
133.6	850	133.6	817.025	0.02874
133.7	890	133.7	815.016	0.02727
133.8	800	133.8	814.341	0.02678
133.9	750	133.9	814.291	0.02674
134	940	134	812.838	0.02569
134.1	840	134.1	811.591	0.02478
134.2	780	134.2	814.055	0.02657
134.3	760	134.3	813.599	0.02624
134.4	950	134.4	812.61	0.02552
134.5	780	134.5	813.845	0.02642
134.6	770	134.6	814.853	0.02715
134.7	830	134.7	817.509	0.02909
134.8	850	134.8	817.832	0.02933
134.9	850	134.9	818.128	0.02954
135	840	135	817.503	0.02909
135.1	780	135.1	819.56	0.03058
135.2	850	135.2	824.552	0.03422
135.3	800	135.3	824.13	0.03392
135.4	980	135.4	823.12	0.03318
135.5	790	135.5	824.283	0.03403
135.6	660	135.6	827.859	0.03663
135.7	910	135.7	825.634	0.03501
135.8	750	135.8	826.351	0.03553
135.9	820	135.9	824.843	0.03444
136	720	136	826.533	0.03567
136.1	690	136.1	827.705	0.03652
136.2	930	136.2	829.818	0.03806
136.3	770	136.3	828.394	0.03702
136.4	860	136.4	829.718	0.03799
136.5	970	136.5	829.815	0.03806
136.6	720	136.6	828.09	0.0368
136.7	730	136.7	831.636	0.03939
136.8	810	136.8	832.218	0.03981
136.9	790	136.9	833.12	0.04047
137	960	137	835.164	0.04196
137.1	770	137.1	835.944	0.04253
137.2	790	137.2	835.408	0.04214
137.3	770	137.3	835.646	0.04231
137.4	980	137.4	834.737	0.04165
137.5	940	137.5	834.703	0.04162
137.6	910	137.6	835.537	0.04223
137.7	830	137.7	834.482	0.04146
137.8	950	137.8	832.241	0.03983
137.9	810	137.9	830.911	0.03886
138	890	138	831.266	0.03912
138.1	740	138.1	829.078	0.03752
138.2	850	138.2	827.933	0.03669
138.3	840	138.3	828.229	0.0369
138.4	760	138.4	829.972	0.03817
138.5	830	138.5	826.968	0.03598
138.6	820	138.6	825.73	0.03508
138.7	890	138.7	827.246	0.03619
138.8	870	138.8	826.612	0.03572
138.9	850	138.9	827.505	0.03638
139	830	139	825.336	0.03479
139.1	870	139.1	823.709	0.03361
139.2	650	139.2	822.582	0.03279
139.3	870	139.3	820.431	0.03122
139.4	980	139.4	819.511	0.03055
139.5	780	139.5	821.081	0.03169
139.6	870	139.6	820.981	0.03162
139.7	800	139.7	821.663	0.03212
139.8	820	139.8	822.83	0.03297
139.9	830	139.9	822.988	0.03308
140	850	140	822.973	0.03307
140.1	900	140.1	825.202	0.0347
140.2	640	140.2	826.386	0.03556
140.3	860	140.3	827.052	0.03604
140.4	890	140.4	827.981	0.03672
140.5	870	140.5	829.476	0.03781
140.6	700	140.6	830.632	0.03865
140.7	850	140.7	828.056	0.03678
140.8	770	140.8	829.902	0.03812
140.9	840	140.9	827.949	0.0367
141	780	141	831.062	0.03897
141.1	850	141.1	830.633	0.03865
141.2	750	141.2	828.912	0.0374
141.3	820	141.3	830.688	0.0387
141.4	800	141.4	830.643	0.03866
141.5	790	141.5	831.11	0.039
141.6	900	141.6	831.337	0.03917
141.7	750	141.7	829.184	0.0376
141.8	780	141.8	829.772	0.03803
141.9	850	141.9	827.854	0.03663
142	680	142	828.694	0.03724
142.1	830	142.1	829.694	0.03797
142.2	830	142.2	829.397	0.03775
142.3	750	142.3	828.11	0.03682
142.4	950	142.4	827.333	0.03625
142.5	720	142.5	829.403	0.03776
142.6	780	142.6	830.624	0.03865
142.7	790	142.7	832.551	0.04005
142.8	1060	142.8	834.545	0.04151
142.9	930	142.9	835.098	0.04191
143	700	143	833.624	0.04083
143.1	800	143.1	835.055	0.04188
143.2	850	143.2	832.088	0.03972
143.3	780	143.3	834.283	0.04132
143.4	860	143.4	834.494	0.04147
143.5	930	143.5	832.215	0.03981
143.6	850	143.6	831.915	0.03959
143.7	740	143.7	830.381	0.03847
143.8	930	143.8	831.081	0.03898
143.9	740	143.9	831.62	0.03937
144	890	144	831.829	0.03953
144.1	1060	144.1	831.126	0.03901
144.2	950	144.2	832.325	0.03989
144.3	970	144.3	831.028	0.03894
144.4	870	144.4	832.837	0.04026
144.5	900	144.5	839.186	0.04489
144.6	850	144.6	842.009	0.04695
144.7	780	144.7	843.451	0.048
144.8	800	144.8	840.835	0.04609
144.9	890	144.9	842.125	0.04703
145	910	145	842.037	0.04697
145.1	750	145.1	845.694	0.04963
145.2	750	145.2	846.888	0.0505
145.3	850	145.3	846.677	0.05035
145.4	780	145.4	845.261	0.04932
145.5	930	145.5	845.512	0.0495
145.6	770	145.6	842.775	0.0475
145.7	880	145.7	841.893	0.04686
145.8	830	145.8	842.658	0.04742
145.9	930	145.9	841.748	0.04676
146	650	146	843.405	0.04796
146.1	770	146.1	843.567	0.04808
146.2	810	146.2	845.914	0.04979
146.3	810	146.3	840.565	0.04589
146.4	770	146.4	841.229	0.04638
146.5	820	146.5	839.763	0.04531
146.6	960	146.6	839.858	0.04538
146.7	880	146.7	839.807	0.04534
146.8	690	146.8	838.999	0.04475
146.9	930	146.9	836.342	0.04282
147	720	147	834.275	0.04131
147.1	880	147.1	833.451	0.04071
147.2	780	147.2	833.424	0.04069
147.3	860	147.3	832.476	0.04
147.4	800	147.4	831.143	0.03903
147.5	820	147.5	831.749	0.03947
147.6	850	147.6	828.833	0.03734
147.7	780	147.7	828.004	0.03674
147.8	690	147.8	827.449	0.03633
147.9	910	147.9	830.928	0.03887
148	920	148	833.878	0.04102
148.1	810	148.1	830.184	0.03833
148.2	960	148.2	830.047	0.03823
148.3	720	148.3	827.668	0.03649
148.4	840	148.4	825.923	0.03522
148.5	930	148.5	822.646	0.03283
148.6	870	148.6	821.323	0.03187
148.7	950	148.7	821.495	0.032
148.8	880	148.8	819.643	0.03065
148.9	880	148.9	821.018	0.03165
149	890	149	818.378	0.02972
149.1	940	149.1	817.991	0.02944
149.2	860	149.2	821.663	0.03212
149.3	800	149.3	821.194	0.03178
149.4	800	149.4	822.686	0.03286
149.5	600	149.5	824.591	0.03425
149.6	620	149.6	825.649	0.03502
149.7	790	149.7	827.192	0.03615
149.8	1000	149.8	826.6	0.03572
149.9	760	149.9	826.829	0.03588
150	860	150	827.953	0.0367
150.1	620	150.1	830.33	0.03843
150.2	830	150.2	830.531	0.03858
150.3	650	150.3	828.386	0.03702
150.4	940	150.4	827.791	0.03658
150.5	870	150.5	827.511	0.03638
150.6	1070	150.6	830.883	0.03884
150.7	780	150.7	830.749	0.03874
150.8	810	150.8	830.341	0.03844
150.9	840	150.9	829.916	0.03813
151	730	151	832.105	0.03973
151.1	760	151.1	830.462	0.03853
151.2	670	151.2	827.378	0.03628
151.3	1090	151.3	827.029	0.03603
151.4	760	151.4	825.958	0.03525
151.5	880	151.5	825.873	0.03519
151.6	760	151.6	825.98	0.03526
151.7	880	151.7	826.81	0.03587
151.8	780	151.8	828.537	0.03713
151.9	930	151.9	825.322	0.03478
152	970	152	826.904	0.03594
152.1	710	152.1	825.51	0.03492
152.2	790	152.2	826.868	0.03591
152.3	850	152.3	827.116	0.03609
152.4	790	152.4	827.459	0.03634
152.5	860	152.5	827.627	0.03646
152.6	870	152.6	830.122	0.03828
152.7	780	152.7	828.979	0.03745
152.8	760	152.8	827.457	0.03634
152.9	760	152.9	826.351	0.03553
153	670	153	826.924	0.03595
153.1	880	153.1	828.066	0.03678
153.2	730	153.2	826.482	0.03563
153.3	930	153.3	827.453	0.03634
153.4	820	153.4	823.97	0.0338
153.5	1010	153.5	824.504	0.03419
153.6	970	153.6	827.129	0.0361
153.7	800	153.7	828.438	0.03706
153.8	820	153.8	827.889	0.03666
153.9	790	153.9	832.484	0.04
154	870	154	834.421	0.04142
154.1	870	154.1	838.772	0.04459
154.2	780	154.2	839.59	0.04518
154.3	970	154.3	841.991	0.04693
154.4	880	154.4	842.939	0.04762
154.5	760	154.5	841.774	0.04677
154.6	850	154.6	838.264	0.04422
154.7	770	154.7	835.466	0.04218
154.8	840	154.8	835.672	0.04233
154.9	800	154.9	835.586	0.04226
155	830	155	833.936	0.04106
155.1	770	155.1	835.919	0.04251
155.2	750	155.2	831.639	0.03939
155.3	900	155.3	831.397	0.03921
155.4	900	155.4	826.773	0.03584
155.5	810	155.5	824.987	0.03454
155.6	710	155.6	825.814	0.03514
155.7	780	155.7	829.069	0.03752
155.8	910	155.8	828.19	0.03687
155.9	870	155.9	829.436	0.03778
156	800	156	830.697	0.0387
156.1	770	156.1	828.171	0.03686
156.2	980	156.2	826.908	0.03594
156.3	840	156.3	824.423	0.03413
156.4	890	156.4	827.377	0.03628
156.5	780	156.5	828.455	0.03707
156.6	810	156.6	828.533	0.03712
156.7	910	156.7	829.676	0.03796
156.8	780	156.8	831.629	0.03938
156.9	920	156.9	827.541	0.0364
157	840	157	829.246	0.03764
157.1	830	157.1	830.533	0.03858
157.2	800	157.2	827.89	0.03666
157.3	770	157.3	827.24	0.03618
157.4	840	157.4	826.603	0.03572
157.5	790	157.5	823.293	0.03331
157.6	640	157.6	823.958	0.03379
157.7	910	157.7	823.106	0.03317
157.8	870	157.8	823.888	0.03374
157.9	740	157.9	822.308	0.03259
158	840	158	820.815	0.0315
158.1	820	158.1	819.825	0.03078
158.2	900	158.2	819.58	0.0306
158.3	890	158.3	816.973	0.0287
158.4	960	158.4	818.808	0.03004
158.5	810	158.5	819.413	0.03048
158.6	760	158.6	821.143	0.03174
158.7	790	158.7	823.697	0.0336
158.8	1010	158.8	825.441	0.03487
158.9	600	158.9	826.09	0.03534
159	770	159	826.852	0.0359
159.1	610	159.1	826.502	0.03564
159.2	900	159.2	823.847	0.03371
159.3	720	159.3	820.979	0.03162
159.4	750	159.4	823.032	0.03312
159.5	890	159.5	822.619	0.03281
159.6	840	159.6	821.251	0.03182
159.7	790	159.7	821.528	0.03202
159.8	740	159.8	821.322	0.03187
159.9	980	159.9	824.198	0.03396
160	860	160	825.216	0.03471
160.1	710	160.1	823.539	0.03348
160.2	880	160.2	822.493	0.03272
160.3	810	160.3	818.367	0.02972
160.4	920	160.4	818.719	0.02997
160.5	1030	160.5	816.703	0.0285
160.6	800	160.6	815.697	0.02777
160.7	850	160.7	815.486	0.02762
160.8	850	160.8	813.252	0.02599
160.9	730	160.9	816.257	0.02818
161	750	161	818.049	0.02948
161.1	890	161.1	817.739	0.02926
161.2	830	161.2	816.372	0.02826
161.3	810	161.3	820.109	0.03098
161.4	870	161.4	820.502	0.03127
161.5	670	161.5	821.151	0.03174
161.6	850	161.6	822.94	0.03305
161.7	650	161.7	823.236	0.03326
161.8	700	161.8	825.047	0.03458
161.9	1010	161.9	826.912	0.03594
162	780	162	827.281	0.03621
162.1	860	162.1	827.943	0.03669
162.2	870	162.2	827.198	0.03615
162.3	810	162.3	827.675	0.0365
162.4	870	162.4	829.027	0.03748
162.5	1000	162.5	827.255	0.03619
162.6	810	162.6	827.215	0.03616
162.7	930	162.7	823.222	0.03325
162.8	730	162.8	822.61	0.03281
162.9	860	162.9	823.412	0.03339
163	850	163	823.848	0.03371
163.1	710	163.1	824.751	0.03437
163.2	860	163.2	824.061	0.03387
163.3	870	163.3	825.134	0.03465
163.4	770	163.4	827.065	0.03605
163.5	740	163.5	829.871	0.0381
163.6	860	163.6	830.256	0.03838
163.7	780	163.7	831.141	0.03903
163.8	660	163.8	833.145	0.04049
163.9	740	163.9	836.365	0.04283
164	690	164	833.767	0.04094
164.1	840	164.1	830.652	0.03867
164.2	1010	164.2	826.79	0.03585
164.3	950	164.3	826.675	0.03577
164.4	820	164.4	824.589	0.03425
164.5	910	164.5	824.751	0.03437
164.6	860	164.6	829.012	0.03747
164.7	840	164.7	829.314	0.03769
164.8	790	164.8	827.021	0.03602
164.9	640	164.9	823.237	0.03326
165	710	165	825.882	0.03519
165.1	920	165.1	826.466	0.03562
165.2	820	165.2	824.386	0.0341
165.3	1010	165.3	825.725	0.03508
165.4	870	165.4	826.478	0.03563
165.5	1050	165.5	827.891	0.03666
165.6	910	165.6	832.775	0.04022
165.7	750	165.7	833.146	0.04049
165.8	950	165.8	836.544	0.04296
165.9	730	165.9	836.942	0.04325
166	770	166	837.849	0.04391
166.1	840	166.1	836.939	0.04325
166.2	880	166.2	837.855	0.04392
166.3	750	166.3	837.854	0.04392
166.4	840	166.4	839.886	0.0454
166.5	880	166.5	841.687	0.04671
166.6	690	166.6	840.242	0.04566
166.7	810	166.7	838.792	0.0446
166.8	810	166.8	837.87	0.04393
166.9	670	166.9	838.039	0.04405
167	910	167	838.977	0.04474
167.1	820	167.1	837.619	0.04375
167.2	910	167.2	839.22	0.04491
167.3	800	167.3	842.207	0.04709
167.4	700	167.4	843.255	0.04785
167.5	980	167.5	841.129	0.0463
167.6	820	167.6	845.612	0.04957
167.7	930	167.7	843.98	0.04838
167.8	980	167.8	845.222	0.04929
167.9	860	167.9	844.998	0.04912
168	750	168	843.493	0.04803
168.1	810	168.1	847.51	0.05096
168.2	900	168.2	848.378	0.05159
168.3	870	168.3	849.781	0.05261
168.4	810	168.4	850.329	0.05301
168.5	830	168.5	849.695	0.05255
168.6	850	168.6	849.217	0.0522
168.7	760	168.7	847.724	0.05111
168.8	700	168.8	849.613	0.05249
168.9	840	168.9	847.189	0.05072
169	820	169	848.275	0.05151
169.1	1020	169.1	845.469	0.04947
169.2	910	169.2	840.258	0.04567
169.3	950	169.3	841.971	0.04692
169.4	910	169.4	846.595	0.05029
169.5	780	169.5	844.676	0.04889
169.6	630	169.6	846.127	0.04995
169.7	840	169.7	847.716	0.05111
169.8	970	169.8	848.765	0.05187
169.9	1030	169.9	850.206	0.05292
170	850	170	847.732	0.05112
170.1	880	170.1	847.509	0.05095
170.2	910	170.2	845.872	0.04976
170.3	850	170.3	845.656	0.0496
170.4	820	170.4	847.004	0.05059
170.5	890	170.5	848.575	0.05173
170.6	780	170.6	852.397	0.05452
170.7	860	170.7	853.936	0.05564
170.8	700	170.8	853.131	0.05505
170.9	900	170.9	854.644	0.05615
171	740	171	853.126	0.05505
171.1	870	171.1	851.856	0.05412
171.2	890	171.2	847.843	0.0512
171.3	900	171.3	849.012	0.05205
171.4	740	171.4	847.385	0.05086
171.5	810	171.5	845.852	0.04975
171.6	820	171.6	847.416	0.05089
171.7	1000	171.7	846.324	0.05009
171.8	760	171.8	844.546	0.04879
171.9	710	171.9	843.573	0.04809
172	970	172	840.287	0.04569
172.1	910	172.1	837.299	0.04351
172.2	790	172.2	835.081	0.0419
172.3	700	172.3	834.704	0.04162
172.4	760	172.4	833.421	0.04069
172.5	1040	172.5	830.588	0.03862
172.6	740	172.6	828.296	0.03695
172.7	970	172.7	826.253	0.03546
172.8	910	172.8	826.505	0.03565
172.9	810	172.9	826.383	0.03556
173	1030	173	825.565	0.03496
173.1	650	173.1	823.377	0.03337
173.2	700	173.2	821.994	0.03236
173.3	800	173.3	819.995	0.0309
173.4	870	173.4	819.801	0.03076
173.5	850	173.5	821.261	0.03182
173.6	800	173.6	819.621	0.03063
173.7	990	173.7	819.333	0.03042
173.8	680	173.8	816.629	0.02845
173.9	830	173.9	812.794	0.02565
174	650	174	810.727	0.02415
174.1	840	174.1	809.016	0.0229
174.2	1160	174.2	810.719	0.02414
174.3	890	174.3	810.282	0.02382
174.4	640	174.4	811.511	0.02472
174.5	950	174.5	813.417	0.02611
174.6	820	174.6	811.738	0.02488
174.7	760	174.7	810.369	0.02389
174.8	770	174.8	811.46	0.02468
174.9	680	174.9	812.692	0.02558
175	770	175	815.464	0.0276
175.1	660	175.1	815.803	0.02785
175.2	960	175.2	814.728	0.02706
175.3	770	175.3	817.139	0.02882
175.4	860	175.4	815.452	0.02759
175.5	710	175.5	815.032	0.02728
175.6	740	175.6	813.701	0.02632
175.7	760	175.7	813.764	0.02636
175.8	750	175.8	813.066	0.02585
175.9	790	175.9	809.301	0.02311
176	770	176	809.756	0.02344
176.1	780	176.1	806.449	0.02103
176.2	1040	176.2	806.918	0.02137
176.3	740	176.3	808.192	0.0223
176.4	790	176.4	807.277	0.02163
176.5	870	176.5	807.718	0.02195
176.6	700	176.6	807.133	0.02153
176.7	670	176.7	808.693	0.02266
176.8	820	176.8	812.743	0.02562
176.9	760	176.9	812.595	0.02551
177	760	177	808.8	0.02274
177.1	980	177.1	809.926	0.02356
177.2	850	177.2	811.56	0.02475
177.3	820	177.3	811.008	0.02435
177.4	770	177.4	807.617	0.02188
177.5	760	177.5	808.114	0.02224
177.6	1010	177.6	811.615	0.02479
177.7	850	177.7	810.879	0.02426
177.8	810	177.8	813.718	0.02633
177.9	900	177.9	815.937	0.02794
178	840	178	816.67	0.02848
178.1	820	178.1	819.493	0.03054
178.2	820	178.2	814.799	0.02711
178.3	960	178.3	812.89	0.02572
178.4	820	178.4	812.715	0.0256
178.5	640	178.5	813.637	0.02627
178.6	860	178.6	815.206	0.02741
178.7	790	178.7	814.294	0.02675
178.8	860	178.8	817.712	0.02924
178.9	870	178.9	817.954	0.02941
179	890	179	817.495	0.02908
179.1	850	179.1	816.912	0.02865
179.2	830	179.2	818.62	0.0299
179.3	880	179.3	823.122	0.03318
179.4	820	179.4	824.173	0.03395
179.5	740	179.5	822.099	0.03244
179.6	850	179.6	823.366	0.03336
179.7	660	179.7	823.253	0.03328
179.8	680	179.8	823.759	0.03365
179.9	800	179.9	825.74	0.03509
180	770	180	824.113	0.0339
180.1	760	180.1	820.907	0.03157
180.2	890	180.2	819.921	0.03085
180.3	690	180.3	823.754	0.03364
180.4	910	180.4	824.032	0.03384
180.5	800	180.5	827.037	0.03603
180.6	940	180.6	826.754	0.03583
180.7	740	180.7	826.845	0.03589
180.8	870	180.8	824.499	0.03418
180.9	920	180.9	822.927	0.03304
181	840	181	822.663	0.03285
181.1	940	181.1	823.318	0.03332
181.2	820	181.2	823.364	0.03336
181.3	790	181.3	825.785	0.03512
181.4	960	181.4	823.947	0.03378
181.5	710	181.5	824.702	0.03433
181.6	840	181.6	827.27	0.0362
181.7	700	181.7	824.693	0.03433
181.8	710	181.8	821.55	0.03203
181.9	750	181.9	821.447	0.03196
182	940	182	820.676	0.0314
182.1	880	182.1	817.51	0.02909
182.2	800	182.2	818.154	0.02956
182.3	830	182.3	818.716	0.02997
182.4	930	182.4	818.989	0.03017
182.5	720	182.5	819.027	0.0302
182.6	800	182.6	817.06	0.02876
182.7	790	182.7	818.857	0.03007
182.8	780	182.8	821.657	0.03211
182.9	770	182.9	820.7	0.03142
183	770	183	822.362	0.03263
183.1	860	183.1	822.905	0.03302
183.2	1000	183.2	822.895	0.03302
183.3	860	183.3	823.066	0.03314
183.4	840	183.4	828.272	0.03693
183.5	840	183.5	828.554	0.03714
183.6	780	183.6	825.764	0.03511
183.7	900	183.7	827.455	0.03634
183.8	810	183.8	826.47	0.03562
183.9	710	183.9	829.429	0.03778
184	900	184	829.983	0.03818
184.1	720	184.1	831.379	0.0392
184.2	740	184.2	831.962	0.03962
184.3	890	184.3	832.862	0.04028
184.4	880	184.4	834.095	0.04118
184.5	840	184.5	834.911	0.04177
184.6	930	184.6	836.705	0.04308
184.7	910	184.7	836.297	0.04278
184.8	810	184.8	834.479	0.04146
184.9	710	184.9	833.675	0.04087
185	850	185	834.38	0.04139
185.1	1050	185.1	831.466	0.03926
185.2	790	185.2	830.31	0.03842
185.3	760	185.3	830.485	0.03855
185.4	810	185.4	829.074	0.03752
185.5	710	185.5	829.925	0.03814
185.6	770	185.6	829.154	0.03758
185.7	760	185.7	829.791	0.03804
185.8	940	185.8	827.945	0.0367
185.9	880	185.9	827.435	0.03632
186	830	186	828.818	0.03733
186.1	740	186.1	828.343	0.03699
186.2	780	186.2	829.764	0.03802
186.3	890	186.3	828.498	0.0371
186.4	890	186.4	826.722	0.0358
186.5	760	186.5	829.501	0.03783
186.6	710	186.6	829.359	0.03773
186.7	880	186.7	829.223	0.03763
186.8	880	186.8	826.522	0.03566
186.9	820	186.9	824.56	0.03423
187	800	187	818.374	0.02972
187.1	960	187.1	821.999	0.03236
187.2	940	187.2	823.232	0.03326
187.3	830	187.3	819.987	0.0309
187.4	820	187.4	816.314	0.02822
187.5	780	187.5	821.513	0.03201
187.6	900	187.6	820.151	0.03102
187.7	910	187.7	817.613	0.02917
187.8	690	187.8	819.906	0.03084
187.9	900	187.9	819.174	0.0303
188	820	188	818.349	0.0297
188.1	840	188.1	815.296	0.02748
188.2	860	188.2	816.721	0.02852
188.3	850	188.3	818.568	0.02986
188.4	650	188.4	818.551	0.02985
188.5	840	188.5	817.77	0.02928
188.6	860	188.6	817.554	0.02912
188.7	770	188.7	816.214	0.02815
188.8	880	188.8	818.9	0.0301
188.9	680	188.9	819.327	0.03041
189	850	189	819.132	0.03027
189.1	820	189.1	821.035	0.03166
189.2	840	189.2	820.735	0.03144
189.3	800	189.3	815.941	0.02795
189.4	830	189.4	817.368	0.02899
189.5	800	189.5	820.948	0.0316
189.6	640	189.6	820.741	0.03145
189.7	890	189.7	822.274	0.03256
189.8	790	189.8	824.645	0.03429
189.9	720	189.9	821.532	0.03202
190	720	190	819.975	0.03089
190.1	930	190.1	822.001	0.03236
190.2	800	190.2	824.498	0.03418
190.3	840	190.3	824.241	0.034
190.4	740	190.4	824.913	0.03449
190.5	800	190.5	822.342	0.03261
190.6	800	190.6	820.729	0.03144
190.7	850	190.7	822.183	0.0325
190.8	820	190.8	820.381	0.03118
190.9	860	190.9	821.528	0.03202
191	790	191	821.426	0.03194
191.1	840	191.1	823.026	0.03311
191.2	820	191.2	823.843	0.03371
191.3	890	191.3	822.873	0.033
191.4	900	191.4	823.746	0.03364
191.5	770	191.5	825.459	0.03488
191.6	710	191.6	825.347	0.0348
191.7	830	191.7	823.605	0.03353
191.8	860	191.8	826.202	0.03543
191.9	810	191.9	825.747	0.03509
192	1140	192	824.012	0.03383
192.1	680	192.1	825.263	0.03474
192.2	780	192.2	827.716	0.03653
192.3	1010	192.3	830.474	0.03854
192.4	1090	192.4	832.065	0.0397
192.5	600	192.5	831.441	0.03924
192.6	820	192.6	832.138	0.03975
192.7	980	192.7	833.859	0.04101
192.8	640	192.8	836.695	0.04307
192.9	820	192.9	837.129	0.04339
193	810	193	840.594	0.04591
193.1	960	193.1	841.596	0.04664
193.2	750	193.2	840.564	0.04589
193.3	870	193.3	839.741	0.04529
193.4	870	193.4	841.68	0.04671
193.5	910	193.5	837.191	0.04343
193.6	880	193.6	836.775	0.04313
193.7	900	193.7	837.372	0.04357
193.8	750	193.8	836.531	0.04295
193.9	810	193.9	837.251	0.04348
194	740	194	834.731	0.04164
194.1	780	194.1	836.732	0.0431
194.2	740	194.2	836.506	0.04294
194.3	1060	194.3	837.085	0.04336
194.4	800	194.4	837.091	0.04336
194.5	640	194.5	839.112	0.04483
194.6	850	194.6	838.846	0.04464
194.7	830	194.7	838.493	0.04438
194.8	760	194.8	839.157	0.04487
194.9	1040	194.9	838.964	0.04473
195	840	195	836.198	0.04271
195.1	730	195.1	834.248	0.04129
195.2	910	195.2	836.581	0.04299
195.3	850	195.3	835.686	0.04234
195.4	750	195.4	836.414	0.04287
195.5	1020	195.5	835.974	0.04255
195.6	860	195.6	835.255	0.04202
195.7	700	195.7	834.501	0.04147
195.8	900	195.8	834.491	0.04147
195.9	890	195.9	834.19	0.04125
196	930	196	834.773	0.04167
196.1	770	196.1	833.707	0.0409
196.2	720	196.2	834.23	0.04128
196.3	870	196.3	834.813	0.0417
196.4	860	196.4	835.941	0.04252
196.5	810	196.5	837.109	0.04337
196.6	800	196.6	838.002	0.04403
196.7	850	196.7	836.804	0.04315
196.8	720	196.8	835.756	0.04239
196.9	930	196.9	837.452	0.04362
197	970	197	836.64	0.04303
197.1	750	197.1	839.764	0.04531
197.2	830	197.2	836.521	0.04295
197.3	800	197.3	836.066	0.04261
197.4	770	197.4	837.18	0.04343
197.5	910	197.5	840.457	0.04581
197.6	780	197.6	838.058	0.04407
197.7	830	197.7	836.36	0.04283
197.8	770	197.8	835.124	0.04193
197.9	700	197.9	834.633	0.04157
198	690	198	834.72	0.04163
198.1	770	198.1	834.276	0.04131
198.2	930	198.2	834.398	0.0414
198.3	950	198.3	832.272	0.03985
198.4	760	198.4	832.517	0.04003
198.5	990	198.5	834.512	0.04148
198.6	910	198.6	836.307	0.04279
198.7	870	198.7	833.271	0.04058
198.8	880	198.8	834.222	0.04127
198.9	890	198.9	831.82	0.03952
199	910	199	831.353	0.03918
199.1	770	199.1	829.364	0.03773
199.2	890	199.2	827.223	0.03617
199.3	860	199.3	827.203	0.03615
199.4	860	199.4	830.906	0.03885
199.5	750	199.5	832.691	0.04015
199.6	870	199.6	831.429	0.03924
199.7	700	199.7	833.532	0.04077
199.8	870	199.8	834.255	0.04129
[truncated: 38,002 more rows]

## Sheet: Supplementary Fig.23
wavelength	0	0.2	0.4	0.5	0.6	1	1.2	1.5	2	3				Concentration	FI
550	236770	123390	83710	72690	65470	62620	62270	66330	47750	56220				0	0.06239
551	279210	143060	94290	82140	76440	73080	71790	76480	54750	63660				0.2	0.15619
552	324320	166950	108540	93960	84540	83670	82000	86260	61960	71640				0.5	0.38193
553	371400	189470	127430	107550	97620	92770	91510	97260	74030	81710				0.8	0.50756
554	419650	211980	140200	122810	108510	105780	104290	108980	80410	90640				1	0.52595
555	472460	237730	155090	133240	118600	116050	116750	121150	87860	101010				1.2	0.5268
556	523550	267710	172790	147010	130950	129900	125130	134130	95010	110180				1.5	0.53813
557	582740	295010	188110	160960	144800	138910	142000	146050	104800	121870				2	0.56232
558	634820	315290	204240	176560	154480	153460	150790	154540	113830	130290				3	0.55262
559	681780	343980	219190	186740	165010	157450	160560	168360	120740	141460
560	726270	361820	230630	194510	175070	167800	166680	174380	127810	147770
561	768780	385390	243150	207940	182230	177620	175550	183210	133320	153910
562	799840	401470	256030	213780	187340	182350	182450	190190	138010	159230
563	836910	410760	257230	222040	196560	189390	189850	194860	143390	162630
564	845490	420650	267990	225930	197050	192240	192110	198650	146220	168180
565	860060	426060	265960	227160	201480	192860	191210	200090	143830	166680
566	864120	429810	267960	229570	200470	193620	193650	197260	145340	167840
567	871450	430890	268130	226980	200330	191730	193470	201680	146270	166660
568	859500	422830	265300	223600	198130	190550	190460	197960	145300	166250
569	851880	418810	257700	220780	193460	185090	188310	195430	141170	164390
570	834840	414880	255180	218260	191410	183540	182170	195830	137630	161610
571	818450	400750	251020	213600	185980	177390	180210	187290	134600	155070
572	787730	385680	236420	206780	179580	173500	174180	182280	130630	151900
573	762760	376270	231970	197440	173000	168040	167620	177070	123130	144680
574	730690	361510	224880	193640	168060	163060	162210	169590	120310	141220
575	710970	349770	212570	183280	159790	156370	154930	162200	118490	135860
576	678880	330910	208430	175520	154080	149340	149900	156650	110980	130040
577	647670	316180	199290	171570	146580	140970	143270	148220	106610	124730
578	616420	305360	186050	161580	143250	136060	136560	143710	102990	119410
579	589790	291780	179240	154760	136880	131470	131650	134360	95790	112790
580	562690	277220	173050	147550	128950	124570	124350	130090	93880	108420
581	538340	265120	165250	140310	123450	117990	116470	123310	89360	105300
582	507210	248510	157110	133490	116750	112590	112770	115580	83320	99110
583	486570	239230	149530	126090	111040	109130	108520	113390	80490	91910
584	462880	229500	141530	119930	107430	103210	103920	107270	76670	90270
585	440990	217460	135050	114730	101270	98100	99040	100600	73090	83650
586	418710	204260	129680	109580	96910	92550	92760	94650	69770	81440
587	401770	195380	124750	106590	92410	89060	88050	93840	67930	77410
588	383480	186650	119020	103100	89840	84710	85530	88200	64790	75060
589	364150	180640	112170	96930	86240	82050	83320	85780	63150	72310
590	356040	171290	108790	93660	84730	81440	79890	81590	60700	68030
591	337150	166450	106810	89740	79460	75860	74940	80830	57930	65030
592	327320	160660	102170	87440	77500	73630	76480	76870	55300	64160
593	315510	158240	99090	84480	75720	73150	71340	75630	54510	63870
594	304000	152030	95800	80620	71620	68780	68630	72350	52600	60640
595	301410	148240	92470	79220	71520	67500	67860	70390	51500	58900
596	292300	145680	89940	79420	70790	66250	69340	66940	50740	58140
597	285350	141230	90220	76910	67360	66440	64820	67250	50580	56450
598	282150	138820	87160	75500	66610	64150	65560	67490	48520	56010
599	276490	135520	86830	72540	65730	63330	64810	66590	48060	54110
600	275050	134850	86920	74050	65720	64250	62130	66070	47640	55080
601	270370	133370	86790	72490	65720	62410	64260	66500	48060	53800
602	268990	133030	84300	73130	64050	60880	62210	64490	46950	52270
603	263430	130260	83190	72660	63470	62460	60790	62770	47310	53820
604	263830	129400	84050	70070	63920	61290	60760	63750	46130	52490
605	263050	130350	83060	70200	61890	58900	59790	63260	44790	52530
606	261280	127640	80260	70260	62360	59780	60970	63450	44930	52550
607	260070	128190	78780	68090	62300	60320	58910	61630	44500	51490
608	256910	126330	80890	69380	60520	58880	59140	62070	43190	51260
609	254940	122910	80150	67440	60340	56800	58260	59280	43580	50860
610	250190	123100	77100	66600	59540	56480	56010	59230	42140	49350
611	245060	120330	76130	64440	57690	55380	55850	58220	41920	47550
612	240220	119300	73480	63150	57850	54430	56270	58200	41140	48460
613	235370	115480	73320	62300	55950	53290	53520	54890	41030	46630
614	230750	111990	71670	61190	55620	51300	52430	54540	39830	44630
615	225790	108950	69820	60210	53880	51170	51290	52980	37520	43800
616	219170	106690	68000	58080	51600	49410	49000	52250	37910	43560
617	214550	105250	66280	56700	51300	46860	48650	50390	35330	41130
618	206400	100230	63420	54780	49540	47650	48130	47760	35290	40140
619	198170	96750	60350	52690	47520	46000	45770	46990	33860	38580
620	192100	93740	59980	51290	45230	43210	44030	46110	33160	38540
621	185320	89650	58390	50280	44480	42090	42230	44780	33010	36900
622	175880	88380	55180	47230	43070	41490	41540	43260	31800	36010
623	170900	84570	53290	45530	41290	39600	40320	41640	29370	33750
624	164530	79880	51040	44280	40860	37890	38230	40420	28900	33510
625	155190	77310	49760	43230	38270	37120	38880	39740	29050	31780
626	150750	74550	48900	40870	37910	34980	36180	37590	26560	30770
627	142630	71040	46400	40360	37050	34090	35860	37080	26560	31090
628	136120	69800	46290	37890	35530	34600	33760	36180	25360	30370
629	129740	64360	44720	38160	34520	33880	33690	35740	26770	29060
630	122140	61980	43230	37260	33630	32970	32340	34420	25190	28310
631	119650	61580	42380	36530	33890	32700	32550	34410	24740	28210
632	112250	58140	40610	36040	33730	31960	32380	34780	24750	28650
633	108270	56460	41800	34250	33380	32280	32700	33250	24430	28290
634	102740	55280	40330	34120	33250	31750	31670	32790	24900	28920
635	96900	52690	38910	33570	32310	32310	33170	34740	25790	28520
636	94660	50280	39960	34380	33700	32580	32870	33980	25520	30050
637	89740	49880	40350	35530	33380	33370	33770	35890	26440	30700
638	83440	47800	41830	36100	35210	34340	34470	38300	27250	31040
639	82190	46750	42700	35800	36430	34990	35200	38370	27770	31910
640	76990	47930	43790	36600	38140	36240	39000	39240	28740	33240
641	75070	47860	45680	38490	39030	39090	38960	42370	31120	35010
642	73490	48110	47380	40180	41870	42310	41020	43900	32730	37060
643	70860	47700	48220	43020	44860	44190	44490	47190	36250	39510
644	68740	48340	50480	43030	47080	46960	47510	52070	37330	42190
645	66660	48930	53640	46210	49960	49410	50730	53780	39160	43380
646	65280	49720	57160	49800	54280	53450	53840	56660	42890	46640
647	64180	50960	60220	52690	56380	57900	58780	61370	46320	49800
648	62570	52470	65270	56060	59520	61050	61110	65160	48210	53140
649	63390	54410	67070	57320	63210	62590	62780	67840	51830	56940
650	62440	55230	71950	62060	67790	69320	69270	72810	55470	59530
651	61870	55000	73980	65640	71940	70520	72250	78670	58420	65480
652	61300	57280	79780	68570	75330	76510	75150	82800	62290	69050
653	60840	58300	82790	70390	77520	77980	80630	87190	63240	70850
654	61140	60570	85260	75590	80250	82030	82880	89420	66960	75030
655	60880	62250	90110	76100	85020	86310	88820	92480	70740	78380
656	60500	64150	93320	79610	89050	89760	91890	97840	72060	80980
657	59470	65820	93550	80650	91660	91070	93880	101550	74920	83140
658	59930	65550	97930	83410	92130	94370	95410	103360	77800	84910
659	60190	64950	100050	84130	94580	98410	96800	105650	78810	87780
660	59280	67860	99140	85430	95370	99250	100180	106930	80360	87510
661	58050	67290	99740	87190	96670	99510	103110	108150	81530	90700
662	57430	68460	102580	89030	98050	99720	100810	108380	83600	90550
663	57360	65970	104380	88490	100070	100250	102710	111310	82400	91910
664	56200	66110	103070	89190	98060	100780	100910	111560	83560	91820
665	54370	67300	103820	86690	101680	100840	101920	108530	82250	92100
666	54290	66960	99860	86670	97640	99800	100890	108170	82210	92400
667	53190	64160	100730	84720	95510	98230	100740	108130	79790	89470
668	52040	63110	97590	85000	94650	96080	100190	105390	79860	88130
669	50380	62530	95680	82500	92400	96080	96870	103780	78390	86910
670	49180	60920	93740	80910	93810	91470	94700	101230	76330	82820
671	48220	59290	91720	79980	88850	89820	92120	99660	74710	80960
672	47100	58730	89450	75510	84630	87050	89150	97030	70280	78970
673	44580	54710	85230	74060	83370	86950	84960	91500	70170	76640
674	43830	52470	82660	71130	81710	81150	82580	89940	67980	73090
675	41140	51140	79270	68360	78120	79800	79350	86560	64420	71620
676	39640	48970	77550	65290	74360	76110	76930	82860	62430	69920
677	38310	46570	72730	62800	72100	74290	75040	79800	60720	65960
678	37410	46320	68490	61020	68130	69140	70670	76630	56680	63220
679	34540	42930	67930	57590	64140	67800	67950	73530	54670	59860
680	34220	40270	63820	54870	63400	63120	63900	71370	51030	58710
681	31990	40430	60700	51660	60490	60290	61390	65740	50240	56550
682	29350	37150	57340	50030	56620	58220	58210	63830	47270	51760
683	29860	36130	54820	46960	53890	54700	55100	59030	44070	49040
684	27050	33620	51950	44200	51110	52900	52630	57230	42200	47430
685	25950	31510	48890	43360	48150	50490	49590	53410	40440	44270
686	24550	29610	45650	39630	45390	46230	46840	50680	37660	42250
687	23820	28350	43380	37200	43440	44980	44500	48990	35220	40040
688	22720	26670	42360	35480	40610	40490	42970	44630	34150	37470
689	22030	24990	40400	34680	38710	40730	39150	42760	32380	35410
690	19990	23870	37920	32610	36050	37690	37170	39530	29740	33340
691	19170	22370	35980	30070	34500	34780	35530	37340	29050	30940
692	18220	21680	33080	28930	31850	32690	33210	36410	27270	30500
693	17580	20560	30860	25950	30430	30740	31380	34900	25460	26730
694	16610	18670	29020	25660	28010	29690	29280	32440	24510	26110
695	15340	18430	28090	23470	27550	27020	27460	29680	22940	24990
696	15740	17350	26790	23040	25650	27000	26270	28260	21640	24030
697	14730	15740	25040	20820	24340	25010	25250	26640	20180	22430
698	12970	15250	23770	21020	23500	23930	23500	25140	19080	21500
699	13120	15040	22200	19270	22640	21940	23180	24760	18150	20100
700	12610	14760	20930	18190	21050	20470	20990	23450	16960	19040
701	11360	13880	20830	18350	21210	19920	20570	21800	16650	18580
702	10740	12850	19100	16340	19790	19190	19780	21570	15980	18110
703	10320	12580	18210	16790	18290	17860	18710	19590	14560	17300
704	9940	11590	17660	16130	17650	17770	18060	19560	14690	16210
705	9360	10830	17580	14980	16420	16330	17000	17850	13630	15960
706	9780	10430	16550	14010	16490	15910	16310	17290	12630	14270
707	9460	10410	15570	13370	15820	15850	16340	16750	13580	14290
708	8510	9990	15950	13100	15460	14500	15580	16570	12550	13250
709	8240	10000	14430	12580	14890	14500	14960	15100	11910	13020
710	8090	9140	13940	11980	14060	13560	14290	15700	10870	12470
711	7680	8810	13530	11820	13720	13930	13780	14030	11090	12250
712	7250	8330	13680	11740	13240	13660	13730	14010	10570	11820
713	6820	8320	13120	10920	12440	12730	13250	13730	10120	12290
714	7370	8130	12370	10970	12540	12470	12310	13780	10830	11150
715	6120	7860	12610	10230	12160	11470	12730	13630	9860	10840
716	5680	7920	12010	10180	11360	10940	12240	12310	9850	10800
717	6210	7520	11860	10000	10950	11330	11650	12550	9660	10780
718	6310	6910	10890	10530	11070	11480	11680	11520	9230	9200
719	5920	6960	11080	9260	10590	10550	11370	11710	8700	9990
720	5540	6800	10340	9490	10810	9960	10860	11390	8540	9390
721	5720	7030	10140	8940	10460	10330	10930	11490	8510	9660
722	4960	6640	10600	8380	9870	10550	10490	11050	8210	8900
723	5460	6390	9940	8770	9430	9860	10220	10960	7980	8390
724	5220	6180	9580	7880	9810	9370	9580	10200	8110	8540
725	5530	5860	9320	8290	9370	9470	9480	10700	7720	8320
726	4600	6490	9240	7290	9240	9230	8980	10580	7580	8480
727	4480	5870	9260	8800	9360	9010	9380	10110	7640	8230
728	4530	6060	9310	7250	8530	8620	8580	9890	7530	7510
729	4180	5230	8570	7590	8220	8020	8890	9540	6740	7490
730	4200	5470	8460	7310	8100	7660	8430	9810	6940	7380
731	4290	4970	7710	6980	7450	8220	8150	8520	7170	7150
732	3950	4960	8000	6670	7400	8120	8150	8250	5900	7090
733	3630	5030	7910	6410	7180	7320	7710	8070	6330	6670
734	3870	4720	7480	6310	6950	7250	7300	7380	6020	6690
735	3600	4640	6710	6190	7250	7520	6950	7760	5830	6440
736	3090	4730	7040	6460	6960	6530	7130	6730	5170	5940
737	3470	4260	6430	5790	6440	6650	6910	7040	5390	6510
738	3660	4600	6440	5560	6590	6300	6180	7160	5300	5940
739	2840	3830	6030	5370	5650	6330	6480	6630	5230	5860
740	2850	3780	6100	5280	6150	6030	6230	6400	5150	5300
741	2970	4030	5470	4870	5760	5610	5600	6380	4900	5210
742	2870	3470	5990	5000	5550	5670	5550	5950	4860	5100
743	2760	3540	5310	4480	4870	5160	5380	5490	4310	4770
744	2480	3190	4850	4230	5310	5250	5640	5880	3980	4630
745	2510	3450	5230	4440	4480	5000	5360	5100	4360	4140
746	2560	3080	4580	3920	4200	4450	4590	5240	4020	4240
747	2520	3130	4620	4100	4420	4340	4560	4960	4000	4150
748	2340	2810	3970	3760	4290	4310	4300	4670	3490	3600
749	2170	2710	4240	3550	4000	3990	4200	4420	3410	3810
750	2020	2490	3830	3550	3780	4570	3990	3910	3310	3930

[truncated: 19 more sheets: Supplementary Fig.26, Supplementary Fig.29, Supplementary Fig.31, Supplementary Fig.33, Supplementary Fig.35, Supplementary Fig.36, Supplementary Fig.37, Supplementary Fig.38, Supplementary Fig.39, Fig.2c, Fig.2d, Fig.2e, Fig.2f, Fig.3c, Fig.3d, Fig.3g, Fig.3h, Fig.4c, Fig.5c]
